# Supplementary material for: Three-dimensional beating pattern of the ciliary tip in the live ciliate Tetrahymena
Source: J Cell Sci. 2025 Sep 24;138(20):jcs264027. doi: 10.1242/jcs.264027 (PMC12517402; doi:10.1242/jcs.264027)
Supplement: Table S1. [file joces-138-264027-TableS1.xlsx]

## Sheet: Cilia （1）
Rotated Raw Data, posterior
time (ms)	x (µm)	y (µm)	z (µm)
0	-2.53221	-3.71551	-1.90926
2.28	-0.346751	-4.19573	-2.56702
4.56	0.707466	-3.67308	-2.53783
6.84	1.01804	-2.8752	-2.29785
9.12	1.134	-1.92542	-1.84852
11.4	1.08874	-1.00661	-1.52482
13.68	1.36907	0.065927	-0.893931
15.96	0.645344	1.09711	0.169713
18.24	0.565394	1.84501	0.412283
20.52	1.0522	2.4909	0.204471
22.8	1.29399	3.64721	1.00379
25.08	-2.11281	2.90705	2.29632
27.36	-3.10437	0.346742	2.54193
29.64	-2.39395	-2.57814	1.05344
31.92	-0.862627	-4.02223	-1.06109
34.2	0.258948	-3.84218	-2.35747
36.48	0.544108	-3.04715	-2.67425
38.76	0.813632	-2.25189	-2.42476
41.04	1.90001	-1.09353	-1.69024
43.32	1.56059	0.226421	-1.07398
45.6	2.18645	1.31805	-0.518273
47.88	2.47548	2.71009	-0.27219
50.16	2.55267	4.34445	-0.37633
52.44	0.501259	5.25684	-0.453214
54.72	-2.4794	4.4079	1.34889
57	-3.71166	1.83038	2.42731
59.28	-2.47529	-1.13834	2.02788
61.56	0.200774	-2.66559	0.976006
63.84	1.69537	-2.42198	0.825812
66.12	1.48367	-1.17686	1.37576
68.4	1.47213	-0.0571853	0.670651
70.68	1.72067	0.824654	0.0166307
72.96	2.43625	2.17748	-0.259085
75.24	2.33328	3.72288	-0.444175
77.52	1.24168	4.86349	-0.416933
79.8	-1.65641	4.76476	0.927166
82.08	-3.23733	2.57567	2.27956
84.36	-2.17748	-0.408674	2.26165
86.64	1.53703	-1.74989	1.38861
88.92	3.05304	-1.41646	0.681592
91.2	2.50698	-0.386272	0.616983
93.48	2.31188	0.557693	0.0876054
95.76	2.18967	1.41395	-0.341656
98.04	2.36875	2.64981	-0.514634
100.32	2.19043	4.23983	-0.668194
102.6	0.863681	5.10744	-0.861855
104.88	-0.744691	5.58003	-0.131132
107.16	-3.52648	4.77314	1.26084
109.44	-5.57897	1.64789	1.97579
111.72	-2.74425	-0.757357	2.2053
114	0.164364	-1.6523	1.81881
116.28	0.536079	-1.37704	1.82778
118.56	0.214898	-0.57297	1.75833
120.84	1.02984	0.0468037	0.57334
123.12	1.8727	0.951636	-0.245893
125.4	2.18247	2.55203	-0.354155
127.68	1.79184	4.71019	-0.185334
129.96	-0.9831	5.9646	-0.383692
132.24	-4.28777	4.84415	0.785148
134.52	-6.44456	0.851907	1.4723
136.8	-3.28473	-2.11537	1.00681
139.08	-0.975825	-3.87161	-0.505827
141.36	0.147368	-4.24488	-1.58716
143.64	1.0099	-3.74449	-2.04314
145.92	1.00293	-2.72826	-2.2475
148.2	1.31025	-1.70036	-1.88407
150.48	1.76874	-0.519579	-1.41211
152.76	2.25818	1.05829	-0.746549
155.04	1.46935	2.86768	0.42322
157.32	-1.36376	3.52204	1.55015
159.6	-4.01304	2.09598	2.08378
161.88	-5.94502	-1.07795	1.3386
164.16	-4.04608	-2.86445	-0.153355
166.44	-1.77211	-3.99421	-2.08394
168.72	0.11586	-3.99912	-2.80097
171	0.89898	-3.30223	-2.57809
173.28	1.18024	-2.47669	-2.15207
175.56	1.3253	-1.46685	-1.68546
177.84	1.39068	-0.373589	-1.34604
180.12	1.78046	0.877443	-1.01528
182.4	1.78231	2.38557	-0.242494
184.68	-0.380301	3.79496	1.03034
186.96	-3.18888	3.17868	2.04013
189.24	-3.97609	0.17797	2.13794
191.52	-1.33632	-2.79764	0.840585
193.8	0.8345	-3.85655	-1.08075
196.08	1.39045	-3.37722	-1.73661
198.36	1.54373	-2.53811	-1.61717
200.64	1.70736	-1.56885	-1.3554
202.92	1.82302	-0.447328	-1.04354
205.2	1.98483	0.951852	-0.787058
207.48	2.07012	2.77045	0.0492782
209.76	-1.16431	3.80994	1.12183
212.04	-3.2087	1.99787	2.33935
214.32	-3.15654	-1.52187	1.68163
216.6	-0.556182	-3.78458	-0.241588
218.88	0.904212	-3.92263	-1.79518
221.16	0.938831	-3.22164	-2.09753
223.44	1.11562	-2.41511	-1.83641
225.72	1.18653	-1.42433	-1.49503
228	1.28176	-0.328516	-1.17768
230.28	1.57149	1.08016	-0.584268
232.56	1.36193	3.02136	0.551737
234.84	-1.9236	3.81427	1.44009
237.12	-4.29117	2.12958	2.12391
239.4	-4.08914	-0.999053	1.50701
241.68	-0.937557	-2.84938	0.526142
243.96	1.26009	-2.8476	-0.267098
246.24	2.34605	-1.94117	-0.664491
248.52	2.45579	-0.924068	-0.777775
250.8	2.52991	0.11365	-0.753145
253.08	2.02045	1.28803	-0.600907
255.36	2.05679	3.12735	0.0826617
257.64	-1.12646	4.39253	0.742864
259.92	-4.06504	3.31532	1.71553
262.2	-7.0858	-0.505097	1.25339
264.48	-4.34579	-2.25148	0.492192
266.76	-3.44482	-3.24232	-1.35039
269.04	-2.1686	-3.08057	-3.08708
271.32	-0.577058	-2.99423	-2.85015
273.6	0.234088	-2.60274	-2.39427
275.88	0.660944	-1.99426	-1.9699
278.16	0.914027	-1.19502	-1.44031
280.44	0.968896	-0.188399	-0.71788
282.72	0.124585	0.4703	0.335367
285	0.477664	1.08462	0.956807
287.28	0.868334	2.28434	0.623535
289.56	0.766176	2.9592	0.310789
291.84	1.93204	3.98701	0.41337
294.12	1.00922	4.917	0.590572
296.4	-1.76231	3.51441	1.95717
298.68	-2.16523	0.388554	2.52852
300.96	-1.7939	-2.86327	0.992705
303.24	-0.349068	-4.15488	-0.945045
305.52	0.50058	-4.18204	-1.70175
307.8	0.760255	-3.89047	-1.91814
310.08	1.1087	-3.02046	-1.87137
312.36	1.37848	-2.01286	-1.72299
314.64	1.69785	-0.963419	-1.51891
316.92	2.05138	0.218103	-1.10549
319.2	2.28347	1.51107	-0.940088
321.48	2.34752	3.31937	-0.533933
323.76	-0.0218975	4.58993	0.00957851
326.04	-3.04109	3.99134	1.34804
328.32	-5.36164	1.21391	1.86827
330.6	-4.49112	-2.18498	1.00852
332.88	-1.49747	-4.09447	-0.526699
335.16	0.560085	-4.46167	-1.56003
337.44	1.54488	-3.68129	-1.95047
339.72	1.58181	-2.73615	-1.82581
342	1.65559	-1.7079	-1.44008
344.28	1.80867	-0.558941	-1.28415
346.56	2.18464	0.819863	-1.05172
348.84	2.63608	2.92055	-0.110047
351.12	-0.349975	4.63497	0.595831
353.4	-3.85703	3.74407	1.37879
355.68	-6.7715	-0.443658	1.31069
357.96	-2.68401	-3.20693	0.457618
360.24	-0.417003	-4.14058	-0.834886
362.52	1.42185	-3.59868	-1.06792
364.8	2.12728	-2.56209	-1.21842
367.08	2.15604	-1.53789	-1.12739
369.36	2.02737	-0.514485	-0.9533
371.64	2.12474	0.683972	-0.889556
373.92	2.78978	2.6276	-0.293591
376.2	-0.398407	4.28158	0.224932
378.48	-3.2481	3.68048	1.2902
380.76	-7.34148	0.475186	0.927908
383.04	-5.66984	-1.37124	0.610092
385.32	-4.29676	-3.04951	-0.880301
387.6	-1.64971	-3.92438	-2.60021
389.88	0.185415	-3.8092	-2.6822
392.16	1.11631	-3.015	-2.25295
394.44	1.45147	-2.08777	-1.89218
396.72	1.61074	-0.991255	-1.59291
399	1.77236	0.261589	-1.15962
401.28	1.22786	1.72028	-0.244632
403.56	-0.08636	2.84275	0.222292
405.84	-1.48591	2.17377	0.377454
408.12	-2.28399	0.55156	1.65269
410.4	-3.55316	-1.92869	1.07908
412.68	-1.05323	-3.79362	-0.130804
414.96	0.862541	-3.81032	-0.9328
417.24	1.76539	-2.9899	-1.26031
419.52	1.79006	-1.99257	-1.34861
421.8	1.47216	-0.965503	-1.33363
424.08	1.59314	0.0343381	-1.04718
426.36	1.74659	1.59863	-0.189251
428.64	0.605034	3.46406	0.730563
430.92	-2.89053	2.91149	1.75393
433.2	-3.45571	0.340675	2.15052
435.48	-1.72051	-2.45229	1.14853
437.76	0.138601	-4.04624	-0.693758
440.04	1.22269	-4.0991	-1.94114
442.32	1.04488	-3.456	-2.2136
444.6	0.971339	-2.57312	-2.06234
446.88	0.739488	-1.51259	-1.85142
449.16	0.823999	-0.691019	-1.32156
451.44	0.934319	0.5804	-0.0467919
453.72	0.369736	2.07426	1.29803
456	-1.82677	2.81079	1.90584
458.28	-3.60143	1.64121	2.32308
460.56	-3.91763	-1.30775	1.5098
462.84	-1.37804	-3.47361	0.0478126
465.12	0.688259	-3.75554	-0.892612
467.4	1.55299	-3.03399	-1.2412
469.68	1.5	-2.18107	-1.26649
471.96	1.06937	-1.23052	-1.01596
474.24	0.942386	-0.197215	-0.702987
476.52	0.152956	0.828897	0.102393
478.8	0.849136	2.05429	1.0712
481.08	-0.444577	3.85335	1.26679
483.36	-2.97012	3.31114	2.0273
485.64	-3.82205	0.535301	2.24954
487.92	-1.93432	-2.49915	1.19163
490.2	-0.0634036	-4.08572	-0.703799
492.48	1.2433	-3.99948	-1.77643
494.76	1.09633	-3.29311	-2.05566
497.04	0.871898	-2.46802	-1.77783
499.32	0.771425	-1.42954	-1.48019
501.6	1.14457	-0.283131	-0.567298
503.88	0.198483	0.803266	0.593323
506.16	1.07057	1.82424	0.609689
508.44	1.25207	2.7283	0.0371403
510.72	2.02944	3.52513	-0.299501
513	2.23269	4.67562	-0.50097
515.28	0.894437	5.27651	-0.290173
517.56	-1.5517	3.83961	1.52763
519.84	-2.13217	0.649181	2.1678
522.12	0.992337	-2.08236	1.37059
524.4	2.30932	-2.32585	0.426193
526.68	2.80448	-1.61576	0.054651
528.96	2.54657	-0.253364	-0.112204
531.24	2.09741	0.692592	-0.303158
533.52	1.89195	1.3827	-0.47941
535.8	2.16815	2.36474	-0.527651
538.08	1.94321	3.70437	-0.630038
540.36	0.896002	4.74948	-0.765911
542.64	-0.76146	5.62419	-0.271176
544.92	-3.90536	4.49416	1.19454
547.2	-4.68599	1.28085	2.18404
549.48	-2.4701	-1.8601	1.68074
551.76	0.648067	-2.93444	0.767069
554.04	2.13703	-2.208	0.371131
556.32	2.21804	-0.673023	0.870124
558.6	2.08519	0.681005	1.30441
560.88	2.33339	1.74394	0.529879
563.16	1.59822	2.48652	-0.0380088
565.44	1.2282	3.42559	-0.132468
567.72	0.108637	4.85245	0.357083
570	-3.49853	4.05493	1.57657
572.28	-4.19527	0.992493	2.31298
574.56	-1.56089	-1.37411	2.03185
576.84	0.184354	-2.27138	1.28012
579.12	0.758757	-2.52979	0.766389
581.4	1.67709	-1.81849	0.505292
583.68	2.30628	-0.548424	-0.110768
585.96	2.0128	0.656077	-0.485232
588.24	1.38024	1.50709	-0.487706
590.52	1.16833	2.50913	0.193443
592.8	-0.944669	3.78296	1.31835
595.08	-3.95681	2.31215	2.06854
597.36	-3.80386	-0.896874	2.01117
599.64	-1.04775	-2.54182	1.11186
601.92	1.79294	-2.31462	0.457556
604.2	3.03325	-1.19628	0.107074
606.48	2.7615	-0.200307	-0.283026
608.76	2.18043	0.617665	-0.638781
611.04	1.7907	1.26625	-0.642222
613.32	1.2838	2.12527	-0.444735
615.6	0.940508	3.0026	-0.119355
617.88	0.175448	4.40412	0.472378
620.16	-3.48738	4.09536	1.38544
622.44	-4.70778	1.25684	2.13969
624.72	-3.26936	-2.24896	1.27493
627	-1.72453	-4.1499	-0.757084
629.28	-0.517393	-4.40068	-2.5073
631.56	0.289557	-3.6859	-2.59117
633.84	0.853953	-2.86904	-2.29293
636.12	1.03746	-2.14219	-1.93136
638.4	1.2856	-1.30903	-1.46263
640.68	1.26362	-0.408122	-1.11348
642.96	0.67064	0.299633	-0.810935
645.24	0.639223	1.057	0.31012
647.52	1.56767	3.03893	1.49755
649.8	-0.944077	3.82608	1.69391
652.08	-2.71356	2.11618	2.60948
654.36	-3.86744	0.328732	2.41837
656.64	-5.48458	-1.91598	0.514815
658.92	-2.0769	-3.76519	-1.09218
661.2	0.17404	-3.96442	-1.45715
663.48	1.59201	-3.18487	-1.30428
665.76	2.23002	-2.12969	-1.08748
668.04	2.36056	-0.960711	-0.798928
670.32	2.20275	0.442501	-0.362519
672.6	1.66924	1.60556	-0.10698
674.88	1.70703	2.75893	-0.18031
677.16	1.20521	3.72394	-0.657259
679.44	0.841349	4.25243	-1.06292
681.72	-1.08642	5.34525	-0.533316
684	-5.16198	4.26294	0.876909
686.28	-4.91607	1.4431	2.15563
688.56	-1.90991	-0.860654	2.3377
690.84	1.47526	-1.24262	1.80005
693.12	2.94417	-0.623643	1.01505
695.4	2.31901	0.17466	0.549068
697.68	1.98048	0.851051	-0.00748798
699.96	2.10782	1.84701	-0.421923
702.24	2.18906	3.38641	-0.595871
704.52	0.733254	5.21913	-0.562449
706.8	-3.39179	5.2504	0.272819
709.08	-5.53847	2.40709	1.70963
711.36	-4.1092	-0.827135	1.67998
713.64	-0.572538	-2.80079	1.09981
715.92	2.23559	-2.63692	0.428497
718.2	2.73385	-1.81139	0.202282
720.48	2.65039	-0.579665	0.629596
722.76	2.13019	0.413487	0.108638
725.04	2.0309	1.29632	-0.38766
727.32	2.3105	2.70318	-0.441497
729.6	1.01485	4.70788	-0.31295
731.88	-3.43728	4.87699	0.361454
734.16	-5.42349	2.03702	1.82709
736.44	-2.88562	-0.292128	2.27923
738.72	0.292479	-1.23454	1.95106
741	2.45551	-1.03137	1.07377
743.28	2.54938	-0.675543	0.346461
745.56	2.59053	0.266679	0.045252
747.84	2.12963	1.0812	-0.394514
750.12	1.87068	1.93278	-0.493044
752.4	2.11965	3.51833	-0.338637
754.68	-0.421542	5.30459	-0.254968
756.96	-4.24803	4.36982	0.91312
759.24	-5.17895	0.99453	1.78505
761.52	-2.22437	-1.33829	1.73687
763.8	0.570999	-2.03536	1.25813
766.08	2.24954	-1.66178	0.52761
768.36	2.56649	-1.03223	0.0175158
770.64	2.68399	0.258769	-0.122413
772.92	1.82595	1.15077	-0.456735
775.2	1.44988	2.0036	-0.415893
777.48	1.31197	3.53326	0.321967
779.76	-2.1261	4.31002	0.959995
782.04	-5.64333	2.02356	1.5443
784.32	-4.3477	-1.31773	1.39639
786.6	-2.10588	-3.54671	-0.0110804
788.88	-0.752567	-4.5561	-1.76471
791.16	0.0988596	-4.25084	-2.92861
793.44	0.809275	-3.43793	-2.84448
795.72	1.00611	-2.57447	-2.53744
798	0.663065	-2.09703	-2.07967
800.28	1.03813	-1.16258	-1.56223
802.56	1.4861	-0.052891	-1.24113
804.84	2.31292	1.52795	-0.726049
807.12	1.1986	3.58804	0.193636
809.4	-2.16218	3.89151	1.36568
811.68	-4.40131	1.90519	2.14198
813.96	-4.7	-1.26599	1.4558
816.24	-1.75728	-3.40054	0.36685
818.52	-0.246307	-4.29955	-0.593157
820.8	1.12236	-3.92995	-1.172
823.08	1.34853	-3.06175	-1.57689
825.36	1.82711	-1.98397	-1.56302
827.64	1.94744	-0.843411	-1.45162
829.92	2.33424	0.50297	-1.15341
832.2	2.2804	2.20308	-0.611357
834.48	0.901463	3.81734	0.553413
836.76	-2.20603	3.15263	2.00799
839.04	-2.82366	0.35793	2.58103
841.32	-2.29344	-2.91898	1.14427
843.6	-0.137392	-4.63707	-0.79123
845.88	1.53527	-4.42821	-1.77778
848.16	1.84074	-3.47549	-1.88822
850.44	1.59195	-2.56221	-1.64941
852.72	1.70384	-1.42345	-1.29207
855	1.86932	-0.14075	-1.28573
857.28	2.1538	1.37	-0.801267
859.56	1.02036	2.91294	0.466342
861.84	-1.33944	2.7101	2.03841
864.12	-2.36739	0.824529	2.65035
866.4	-3.65862	-1.7818	1.56432
868.68	-3.13611	-3.61724	-0.210246
870.96	-1.20751	-4.21212	-1.99417
873.24	0.195399	-3.90248	-2.38505
875.52	1.01972	-3.19703	-2.35114
877.8	1.10681	-2.39143	-2.28072
880.08	1.07298	-1.50254	-2.10257
882.36	1.22159	-0.59054	-1.8567
884.64	2.0754	0.651434	-1.26496
886.92	2.08069	1.95896	-0.712546
889.2	2.2309	2.69093	-0.386022
891.48	2.08522	3.65226	-0.485498
893.76	1.24446	4.60725	-0.322991
896.04	-2.17114	4.40446	0.955413
898.32	-3.5045	2.03734	2.34881
900.6	-2.60658	-0.942672	2.28493
902.88	0.26682	-2.29568	1.64219
905.16	2.22682	-2.31041	0.517812
907.44	2.8556	-1.81256	-0.268091
909.72	2.67605	-1.04144	-0.697529
912	2.31971	-0.109128	-0.764676
914.28	2.56535	1.13842	-0.585334
916.56	2.04843	2.64367	-0.488235
918.84	1.15944	4.32414	-0.0733254
921.12	-2.3513	4.91387	0.725386
923.4	-4.67594	2.71198	1.91126
925.68	-4.01659	-0.329829	2.17404
927.96	-0.794514	-1.9017	2.02574
930.24	1.58659	-1.8544	1.23441
932.52	2.51318	-1.55525	0.157197
934.8	2.87347	-0.693266	-0.321661
937.08	2.61035	0.442128	-0.410421
939.36	1.75706	1.68748	0.0961509
941.64	0.927886	2.63658	0.504133
943.92	0.398335	4.18124	0.464551
946.2	-3.51843	3.90804	1.1333
948.48	-5.31464	0.917228	1.94316
950.76	-3.24635	-2.10663	1.50071
953.04	-0.331267	-3.61933	0.715105
955.32	1.96454	-3.36613	-0.0870805
957.6	2.8376	-2.30545	-0.481969
959.88	2.61095	-1.28079	-0.691492
962.16	2.20467	-0.2232	-0.685214
964.44	1.6991	1.25171	-0.247022
966.72	1.83754	2.87263	0.0246968
969	-0.525467	4.45465	0.114836
971.28	-3.64976	4.08229	0.860275
973.56	-8.40433	-0.264494	1.01873
975.84	-3.3852	-2.62885	0.918171
978.12	-1.34395	-4.08671	-0.633636
980.4	0.704984	-3.99585	-1.10795
982.68	1.37707	-3.18836	-1.43078
984.96	0.977642	-2.50756	-1.3976
987.24	0.947895	-1.64934	-1.19821
989.52	1.81204	-0.0996722	-0.436948
991.8	1.87196	2.107	0.768698
994.08	-1.00599	3.69315	1.43336
996.36	-4.07937	2.2765	2.09336
998.64	-3.94208	-1.07063	1.89945
1000.92	-0.52493	-2.82064	1.25474
1003.2	2.21141	-2.47791	0.692437
1005.48	3.12619	-1.71576	-0.032488
1007.76	2.9353	-0.917869	-0.575126
1010.04	2.43836	0.00011396	-0.783228
1012.32	1.89244	0.970461	-0.612768
1014.6	1.02043	2.22127	0.564547
1016.88	-0.793057	3.492	1.36703
1019.16	-4.2232	2.54263	1.71524
1021.44	-4.86078	-0.731961	1.77032
1023.72	-1.41181	-3.1406	1.02782
1026	1.0533	-3.56987	0.0507399
1028.28	2.38612	-2.87985	-0.537034
1030.56	2.56281	-1.91926	-0.878906
1032.84	2.27572	-1.04644	-1.04088
1035.12	1.67248	-0.158818	-1.06688
1037.4	1.65088	0.994269	-0.462232
1039.68	1.15965	2.85566	0.73827
1041.96	-1.85587	3.92983	1.22416
1044.24	-4.7583	2.33224	1.66663
1046.52	-4.89486	-0.778199	1.63348
1048.8	-1.50726	-2.69131	1.34823
1051.08	0.971281	-2.90381	0.760328
1053.36	2.37935	-2.31655	0.0848396
1055.64	2.64714	-1.55442	-0.428966
1057.92	2.36669	-0.692695	-0.59164
1060.2	1.61248	0.266512	-0.540147
1062.48	1.18767	1.36307	-0.0157966
1064.76	0.732248	2.90097	1.19074
1067.04	-1.83651	3.67375	1.54555
1069.32	-4.48429	1.81108	2.028
1071.6	-4.50936	-1.70501	1.4044
1073.88	-1.27529	-3.64451	0.211382
1076.16	0.6075	-3.90033	-0.736143
1078.44	1.45886	-3.34594	-1.30004
1080.72	1.58416	-2.57257	-1.45606
1083	1.40049	-1.57425	-1.30406
1085.28	1.35069	-0.623527	-1.10381
1087.56	1.67949	0.834815	-0.368434
1089.84	0.962872	2.41242	1.01975
1092.12	-1.76902	3.37063	1.71425
1094.4	-4.41768	1.58782	2.10272
1096.68	-3.46459	-1.265	1.81573
1098.96	-0.466751	-2.77258	1.35834
1101.24	2.11124	-2.67861	0.530583
1103.52	2.9211	-1.93425	-0.185418
1105.8	2.69824	-1.07602	-0.524712
1108.08	2.44325	-0.140531	-0.66027
1110.36	1.62887	0.740078	-0.64029
1112.64	0.705125	1.62995	0.41799
1114.92	0.164515	2.82145	1.57207
1117.2	-3.38983	2.70536	1.74719
1119.48	-4.93505	-0.153694	1.80321
1121.76	-2.07713	-2.64867	1.17019
1124.04	0.602166	-3.77357	-0.0323282
1126.32	2.22322	-3.38146	-0.832457
1128.6	2.43988	-2.55174	-1.11096
1130.88	2.25094	-1.5881	-1.06121
1133.16	1.78853	-0.579861	-1.06562
1135.44	1.18941	0.265956	-0.893984
1137.72	1.31917	1.58307	0.386583

## Sheet: Cilia (2)
Rotated Raw Data, anterior
time (ms)	x (µm)	y (µm)	z (µm)
0	1.04362	4.38423	-0.365039
2.28	-1.90831	5.51099	0.913452
4.56	-5.95158	3.58368	3.16857
6.84	-4.54192	-0.167908	3.67845
9.12	-3.18694	-2.6736	2.05401
11.4	-0.088074	-4.0369	-0.213456
13.68	0.458105	-3.61237	-1.14359
15.96	1.11063	-2.73784	-1.64098
18.24	1.72569	-1.44586	-1.58878
20.52	1.84279	0.000276226	-1.61373
22.8	2.0591	1.33033	-1.37253
25.08	2.58592	2.6542	-1.31144
27.36	1.67262	4.22971	-1.03962
29.64	-1.235	5.46243	0.648661
31.92	-2.42448	4.44802	2.80856
34.2	-3.1176	1.10518	4.03948
36.48	-2.15588	-1.76534	2.81907
38.76	-0.0898248	-3.37606	0.33463
41.04	0.288468	-3.2425	-0.878809
43.32	1.41179	-2.32173	-1.37206
45.6	1.91636	-0.955352	-1.54724
47.88	1.99248	0.433237	-1.29769
50.16	2.21956	1.63658	-0.933844
52.44	2.36853	2.8796	-0.99323
54.72	0.608629	4.47624	-0.378458
57	-2.00958	4.85279	1.63165
59.28	-6.14561	1.35323	3.67913
61.56	-4.73082	-1.55637	2.81414
63.84	-3.32919	-3.7746	0.543069
66.12	-1.73991	-4.63573	-1.63546
68.4	-1.01625	-3.81705	-2.42604
70.68	-0.089046	-2.69134	-2.67752
72.96	0.748746	-1.40033	-2.12291
75.24	1.44576	-0.141667	-1.50949
77.52	2.04531	1.10943	-0.991769
79.8	2.25799	2.28951	-0.918839
82.08	1.52427	3.57141	-0.617241
84.36	-0.484233	4.75375	0.575612
86.64	-2.12195	4.07158	2.70649
88.92	-3.25734	0.513438	3.72752
91.2	-2.97889	-2.37884	2.46627
93.48	-0.874664	-4.40083	-0.10954
95.76	-0.678195	-4.10804	-1.22872
98.04	0.266881	-3.13019	-2.11456
100.32	0.730243	-2.02894	-2.15614
102.6	1.62515	-0.616281	-1.85337
104.88	2.314	1.11029	-1.36022
107.16	1.25094	2.86278	-0.53293
109.44	-0.537916	3.43228	0.637345
111.72	-1.71919	1.88297	2.46613
114	-4.08377	-1.11424	3.30474
116.28	-2.39643	-3.39594	1.5161
118.56	0.203425	-4.70169	-0.803974
120.84	-0.37986	-3.92569	-1.75183
123.12	-0.021593	-2.70702	-1.43073
125.4	0.44148	-1.82188	-1.80093
127.68	1.41866	-0.712755	-1.71787
129.96	1.59964	0.622042	-1.50189
132.24	1.91612	2.34086	-0.851208
134.52	0.641759	3.81956	0.0835707
136.8	-1.95677	4.54352	1.64098
139.08	-3.56583	3.16816	3.29041
141.36	-3.024	-0.452291	3.58765
143.64	-1.63412	-2.80524	1.93655
145.92	0.747941	-3.66824	-0.486235
148.2	0.822563	-2.86557	-1.48339
150.48	1.21517	-1.87077	-1.52255
152.76	1.83899	-0.808347	-1.57353
155.04	1.50993	-0.021369	-1.44632
157.32	1.80389	0.569794	-1.01927
159.6	2.17387	1.79264	-0.822613
161.88	1.54692	3.53345	-0.454075
164.16	-2.21384	4.56324	1.3962
166.44	-3.52926	2.98258	3.23856
168.72	-2.91682	-1.04629	3.69125
171	-1.25719	-3.12674	1.74397
173.28	0.827455	-3.61503	-0.447395
175.56	1.12959	-2.84002	-1.15635
177.84	1.5665	-1.72632	-1.36774
180.12	1.8606	-0.486064	-1.5626
182.4	1.23605	0.183312	-1.41727
184.68	1.82247	0.866013	-1.10154
186.96	1.77223	2.4084	-0.756097
189.24	0.891244	3.84364	-0.250641
191.52	-1.25695	4.9022	0.902986
193.8	-3.71861	4.34618	2.81154
196.08	-5.2712	0.244749	4.11539
198.36	-1.81118	-1.58365	2.56368
200.64	0.84985	-3.00363	0.99483
202.92	2.30116	-2.9432	-0.41608
205.2	2.7423	-1.90949	-1.15038
207.48	2.46312	-0.557654	-1.53962
209.76	1.84653	0.291871	-1.36605
212.04	2.3168	0.652294	-1.20042
214.32	2.58742	1.11897	-1.34985
216.6	2.19625	2.06892	-1.18774
218.88	1.31579	3.39671	-0.633313
221.16	-1.57178	4.12341	1.05582
223.44	-2.94149	2.94187	2.94118
225.72	-3.66719	-0.905782	3.56736
228	-2.00166	-3.10575	1.97709
230.28	0.643706	-4.30983	-0.247105
232.56	0.505203	-3.63408	-0.942302
234.84	1.35589	-2.79462	-1.49148
237.12	2.44822	-1.6204	-1.58946
239.4	2.32505	-0.313103	-1.72371
241.68	1.78429	0.3895	-1.49515
243.96	2.20802	0.6889	-1.41341
246.24	2.87756	1.96611	-1.49487
248.52	2.35641	3.64213	-1.02764
250.8	-0.10029	4.09304	1.06732
253.08	-1.80184	1.39209	3.39066
255.36	-1.17288	-2.10999	2.73725
257.64	-0.834964	-4.29326	0.535076
259.92	-1.13712	-4.72653	-0.999582
262.2	-0.239582	-3.87797	-1.81422
264.48	0.012765	-2.8754	-2.5559
266.76	0.374176	-1.69229	-2.47935
269.04	0.893342	-0.631837	-2.05129
271.32	1.71788	0.190938	-1.71251
273.6	1.97177	1.27731	-1.65683
275.88	2.21688	2.71104	-1.32431
278.16	0.716787	4.26708	-0.18107
280.44	-1.40574	3.847	2.32405
282.72	-2.05106	0.716284	3.46808
285	-1.9824	-2.37515	2.45237
287.28	0.123757	-4.28045	0.250419
289.56	0.387564	-3.69617	-1.11486
291.84	0.617203	-2.62929	-1.91588
294.12	0.804268	-1.50717	-1.65837
296.4	1.2673	-0.497447	-1.50186
298.68	1.51772	0.211032	-1.48676
300.96	2.03888	1.18341	-1.38081
303.24	1.64293	2.73914	-0.944647
305.52	0.049532	4.33441	0.159917
307.8	-2.76734	4.71164	1.99363
310.08	-4.03777	2.09747	3.70077
312.36	-2.91988	-1.39258	3.33579
314.64	-1.23687	-3.46634	1.44528
316.92	0.708749	-3.94658	-0.858076
319.2	0.487548	-3.03985	-1.42846
321.48	1.34801	-1.80269	-1.29371
323.76	1.78807	-0.499719	-1.22934
326.04	1.21452	-0.037304	-1.22219
328.32	1.62524	0.332671	-1.19252
330.6	2.30164	1.68105	-1.13966
332.88	1.86742	3.41737	-0.826311
335.16	-1.38943	4.67927	1.06386
337.44	-2.63244	3.71759	3.20455
339.72	-3.5908	0.218122	3.83589
342	-2.05365	-2.16367	2.41522
344.28	0.602966	-3.74726	0.415177
346.56	1.13485	-3.42684	-0.99847
348.84	1.13472	-2.24901	-1.5592
351.12	1.53084	-0.986971	-1.59421
353.4	1.4172	0.0406885	-1.2793
355.68	1.45904	0.286024	-1.21667
357.96	2.07212	0.818414	-1.31504
360.24	1.80854	2.06721	-1.02128
362.52	0.629254	3.67277	0.325033
364.8	-2.2329	4.24393	2.44867
367.08	-3.39669	1.92654	3.71297
369.36	-1.92017	-0.81081	3.15158
371.64	0.600161	-2.34823	1.46536
373.92	1.83585	-2.37138	-0.291307
376.2	1.47155	-1.3701	-1.14274
378.48	1.28793	-0.402368	-1.14973
380.76	1.11876	-0.190605	-1.24249
383.04	1.89093	0.0722598	-1.47403
385.32	2.54764	1.40185	-1.54182
387.6	1.78298	3.26078	-0.813796
389.88	-1.30986	3.95842	1.72629
392.16	-1.78167	1.63368	3.34773
394.44	-2.29113	-1.74963	2.94459
396.72	-1.71366	-4.13613	0.925811
399	-0.191017	-4.21771	-1.44085
401.28	-0.848978	-2.87913	-1.62807
403.56	0.272353	-1.73179	-1.47276
405.84	1.32409	-0.807769	-1.32161
408.12	1.96963	-0.150726	-1.56524
410.4	2.27225	0.564297	-1.56917
412.68	3.07442	1.58485	-1.65816
414.96	2.79267	3.21677	-1.69057
417.24	0.775207	4.7044	-0.604328
419.52	-1.16058	4.47744	2.10378
421.8	-2.12891	1.80207	3.67401
424.08	-1.96881	-1.65715	3.18319
426.36	-0.336166	-4.03599	0.828974
428.64	0.0288031	-4.21932	-1.22023
430.92	0.638724	-3.15401	-1.49849
433.2	1.40081	-1.94911	-1.93831
435.48	1.89728	-0.609384	-2.01299
437.76	1.99854	0.725242	-1.7763
440.04	2.39851	1.96746	-1.51131
442.32	1.65127	3.32386	-1.06634
444.6	-0.0116386	4.47377	-0.0197771
446.88	-2.65939	4.73809	1.87149
449.16	-6.40466	1.39813	4.17688
451.44	-3.60817	-1.35144	2.93787
453.72	-1.93128	-3.6579	1.09342
456	-0.278438	-4.30057	-1.13486
458.28	-0.622275	-3.32246	-1.66423
460.56	0.337335	-2.05786	-1.98248
462.84	0.806103	-0.850036	-1.69977
465.12	1.72146	0.453005	-1.45879
467.4	2.55299	2.04132	-1.42117
469.68	1.48603	3.52069	-1.12012
471.96	-1.72665	4.212	1.12544
474.24	-2.87553	3.01577	3.1197
476.52	-4.78424	-0.870073	3.47539
478.8	-2.86532	-3.1893	1.58101
481.08	-0.560954	-4.51592	-0.631022
483.36	-0.649526	-3.76719	-1.8153
485.64	-0.26913	-2.83427	-2.06053
487.92	0.977172	-1.7947	-1.80551
490.2	1.66294	-0.586373	-1.5124
492.48	2.11549	0.735488	-1.43554
494.76	2.06935	2.15998	-1.24669
497.04	0.968915	3.45801	-0.502607
499.32	-0.517569	4.69067	0.651625
501.6	-2.53181	4.30772	2.63205
503.88	-3.42056	1.41141	3.85052
506.16	-1.16861	-1.34456	3.05365
508.44	1.35484	-2.78615	1.10593
510.72	1.34511	-2.63854	-0.551549
513	0.933615	-1.96948	-1.16978
515.28	1.77309	-1.12704	-1.38238
517.56	2.30236	0.000293732	-1.70241
519.84	2.21564	1.28366	-1.7364
522.12	1.97905	2.79356	-1.04692
524.4	0.177933	4.35506	0.186785
526.68	-2.26182	4.27126	2.20695
528.96	-4.53441	0.970209	3.86696
531.24	-3.56902	-2.06283	2.7281
533.52	-1.62388	-4.10199	0.686751
535.8	-0.995106	-3.4883	0.025861
538.08	-1.0047	-2.45722	-0.341334
540.36	0.710907	-1.80205	-0.800772
542.64	1.46576	-0.871121	-1.43059
544.92	1.94888	0.35027	-1.57184
547.2	2.09872	1.74236	-1.31385

## Sheet: Cilia (3)
Rotated Raw Data, anterior
time (ms)	x (µm)	y (µm)	z (µm)
0	-0.870246	-3.89963	-0.866329
2.28	-0.0888394	-3.18481	-1.70751
4.56	0.44788	-2.31085	-2.21521
6.84	0.581763	-1.42301	-2.44719
9.12	1.2102	-0.350084	-2.27624
11.4	1.1448	0.883395	-2.0759
13.68	0.842207	1.87353	-1.59604
15.96	0.519608	2.92744	-1.23142
18.24	-0.350267	4.23648	-0.666852
20.52	-1.94006	5.33033	0.50597
22.8	-3.35081	5.4243	2.83547
25.08	-3.44355	3.05069	4.29472
27.36	-2.20994	-1.03489	4.44664
29.64	-2.17862	-3.7075	2.6933
31.92	-2.24175	-4.69446	0.939912
34.2	-1.6121	-4.48217	-0.0721474
36.48	-0.599742	-4.00585	-1.14323
38.76	0.361826	-3.13483	-1.94194
41.04	0.658901	-2.18409	-2.30105
43.32	0.945693	-1.35568	-2.29299
45.6	1.16122	-0.138538	-2.0222
47.88	1.10301	0.982603	-1.6674
50.16	1.02377	2.12713	-1.12718
52.44	0.24826	3.66622	-0.651218
54.72	-1.65418	5.16007	0.601454
57	-4.02091	5.28309	2.89448
59.28	-3.22352	2.92057	4.47635
61.56	-1.60355	-0.747833	4.40717
63.84	-1.24051	-3.21872	2.67858
66.12	-0.869185	-4.13734	0.769745
68.4	-0.113742	-3.87325	-0.591908
70.68	0.435268	-3.08665	-1.59256
72.96	0.873681	-2.03925	-2.11576
75.24	1.45444	-0.822083	-2.1389
77.52	1.61144	0.514723	-2.0293
79.8	1.65599	1.69795	-1.9203
82.08	1.63457	2.86392	-1.56522
84.36	1.15252	4.17121	-1.21282
86.64	0.260447	5.21887	-0.814105
88.92	-1.50259	6.07358	0.37009
91.2	-2.62553	5.86297	2.69764
93.48	-2.01215	3.32237	4.24618
95.76	-0.517405	-1.04625	4.50073
98.04	-1.0714	-3.40702	2.62646
100.32	-0.892189	-4.42168	0.748633
102.6	-0.856318	-4.20654	-0.513133
104.88	0.0199451	-3.51913	-1.32882
107.16	0.62142	-2.59017	-1.96671
109.44	0.697527	-1.75566	-2.32206
111.72	1.14203	-0.890914	-2.00297
114	2.09016	0.237085	-1.23988
116.28	2.1388	1.45258	-1.18447
118.56	1.40676	2.88853	-1.16233
120.84	0.320181	4.35229	-0.693801
123.12	-1.58779	5.64272	0.584751
125.4	-3.34892	5.51847	2.9103
127.68	-2.308	3.10438	4.44584
129.96	-0.192096	-1.06687	4.634
132.24	-0.281406	-3.19878	2.73362
134.52	-0.270717	-4.24266	0.710893
136.8	0.61836	-3.8299	-0.66455
139.08	1.75596	-2.77883	-1.6514
141.36	1.98114	-1.68275	-2.24747
143.64	2.05148	-0.665431	-2.19708
145.92	2.39766	0.360541	-1.92083
148.2	1.83676	1.25688	-2.14683
150.48	1.74386	2.30474	-1.99218
152.76	1.51846	3.42863	-1.49733
155.04	0.731396	4.46443	-1.01588
157.32	-0.401955	5.2708	-0.604713
159.6	-2.35916	5.9668	0.788687
161.88	-2.01185	5.07242	3.08955
164.16	-0.967565	1.50813	4.49298
166.44	-0.0511056	-1.998	4.24128
168.72	-0.722701	-4.09221	2.24785
171	-1.26847	-4.84198	0.315137
173.28	-1.15171	-4.55234	-0.80545
175.56	-1.08987	-4.11952	-1.56799
177.84	-0.167301	-3.35253	-1.72541
180.12	1.53746	-2.17234	-1.51626
182.4	1.56094	-1.14215	-1.44942
184.68	1.32173	-0.26488	-1.5638
186.96	1.35823	0.522891	-1.46161
189.24	1.4485	1.74988	-0.86992
191.52	0.561946	3.45152	-0.116913
193.8	-0.929454	4.5257	1.42468
196.08	-1.2282	3.48065	3.69197
198.36	0.269328	-0.450764	5.01991
200.64	0.421232	-2.90338	3.94703
202.92	0.498081	-4.54493	1.92532
205.2	0.280749	-5.08498	-0.208464
207.48	0.155559	-4.76149	-1.43351
209.76	0.499276	-4.08944	-1.85239
212.04	1.08501	-3.0168	-1.99312
214.32	1.76152	-1.89878	-1.68777
216.6	1.96424	-0.947759	-1.6324
218.88	1.98073	0.00952891	-1.63922
221.16	1.77683	1.21264	-1.313
223.44	0.884598	2.38565	-0.775886
225.72	-0.337985	3.609	0.310515

## Sheet: Cilia (4)
Rotated Raw Data, posterior
time (ms)	x (µm)	y (µm)	z (µm)
0	-2.08891	-0.252358	0.924426
2.28	-1.85166	-1.35295	2.52712
4.56	-1.45561	-2.01904	3.08011
6.84	-0.908481	-2.63657	3.28696
9.12	-0.278363	-2.89972	3.18279
11.4	0.225157	-2.89274	2.88225
13.68	0.870548	-2.74288	2.50726
15.96	1.3877	-2.28757	2.07043
18.24	1.75105	-2.08219	1.47058
20.52	1.77617	-1.98562	0.913563
22.8	2.22658	-1.75857	0.475216
25.08	2.04348	-1.54396	0.179854
27.36	1.76086	-1.30016	-0.116806
29.64	1.72188	-0.54579	-0.387545
31.92	1.28331	0.181469	-0.683793
34.2	1.27769	0.731631	-1.11507
36.48	1.19173	1.42631	-1.20932
38.76	0.742905	2.04374	-1.03487
41.04	-0.197825	2.1686	-1.01039
43.32	-0.562911	2.2006	-1.56581
45.6	-0.840264	2.40957	-1.98555
47.88	-1.0156	2.48021	-2.24454
50.16	-1.3342	2.47359	-2.17405
52.44	-1.77203	2.44918	-2.10053
54.72	-2.16308	2.23888	-2.11187
57	-2.65513	1.83347	-1.86043
59.28	-2.17621	1.13592	-0.673101
61.56	-2.53365	0.376962	0.772591
63.84	-2.24262	-0.0666195	1.41868
66.12	-1.86979	-0.443889	2.197
68.4	-1.51981	-1.05734	2.74066
70.68	-1.1463	-1.47051	3.07932
72.96	-0.809103	-1.97697	3.24037
75.24	-0.28995	-2.2221	3.25137
77.52	0.139352	-2.17107	3.12506
79.8	0.514667	-2.10828	2.89091
82.08	0.914062	-2.22515	2.54898
84.36	1.41939	-2.22937	2.01196
86.64	1.81157	-2.44676	1.5568
88.92	1.87828	-2.72481	1.35338
91.2	1.79286	-2.98084	1.08207
93.48	1.48039	-3.13081	0.80179
95.76	1.09582	-3.11473	0.284625
98.04	1.14683	-2.87083	-0.342952
100.32	1.43305	-2.32765	-0.747247
102.6	1.58248	-1.686	-0.986834
104.88	1.51529	-0.732875	-1.15358
107.16	1.4174	-0.125022	-1.42892
109.44	1.28921	0.584211	-1.63093
111.72	1.13224	1.32088	-1.76592
114	0.798954	1.93701	-1.75947
116.28	0.569302	2.25279	-1.83438
118.56	0.215102	2.48145	-1.90668
120.84	-0.181646	2.68464	-1.88456
123.12	-0.856122	2.941	-1.88025
125.4	-1.13798	3.17867	-1.94164
127.68	-1.36724	3.30023	-1.90376
129.96	-1.71266	3.27178	-1.75269
132.24	-1.98081	2.97106	-1.59318
134.52	-2.07728	2.74952	-1.12104
136.8	-2.071	1.92078	-0.142859
139.08	-2.37496	1.13812	0.785248
141.36	-2.07021	0.405131	1.46138
143.64	-1.9142	-0.516958	2.03872
145.92	-1.4586	-1.4907	2.6577
148.2	-1.14631	-2.13344	2.95185
150.48	-0.81058	-2.57859	3.06156
152.76	-0.331062	-2.85223	3.0242
155.04	0.232237	-2.95695	2.91097
157.32	0.784442	-2.91307	2.69069
159.6	0.929859	-2.83137	2.43331
161.88	1.22412	-2.97216	1.87014
164.16	1.44332	-3.13973	1.13335
166.44	1.78173	-3.02187	0.476872
168.72	1.60824	-2.6749	-0.0116452
171	1.78168	-2.30089	-0.511642
173.28	1.74788	-1.8963	-0.883337
175.56	1.71292	-1.28539	-1.19846
177.84	1.56413	-0.664718	-1.43394
180.12	1.21101	-0.230347	-1.62998
182.4	1.0318	0.395942	-1.78402
184.68	0.907517	1.12555	-1.95308
186.96	0.627725	1.72227	-2.06946
189.24	0.357142	2.1208	-2.1991
191.52	0.0275362	2.5046	-2.25446
193.8	-0.436635	2.79613	-2.36188
196.08	-0.790092	3.08122	-2.4421
198.36	-1.09921	3.27475	-2.34838
200.64	-1.49002	3.32945	-2.15383
202.92	-1.75859	3.17333	-1.84541
205.2	-1.98858	2.67749	-1.11944
207.48	-1.81295	1.94168	0.0871589
209.76	-1.94108	1.213	1.55656
212.04	-1.46195	0.503207	2.43507
214.32	-0.869511	-0.439547	3.21005
216.6	-0.495861	-1.33157	3.45717
218.88	0.00310397	-1.87113	3.32927
221.16	0.486194	-2.2611	2.96693
223.44	0.887065	-2.31665	2.58933
225.72	1.30462	-2.39366	2.08968
228	1.36993	-2.46787	1.38655
230.28	1.75911	-2.29285	0.657115
232.56	1.77672	-2.09452	0.137209
234.84	1.98206	-1.81451	-0.414554
237.12	2.03243	-1.44601	-0.763812
239.4	1.79175	-0.868319	-0.960591
241.68	1.24655	-0.296657	-1.18028
243.96	1.30982	-0.0723616	-1.42223
246.24	1.13888	0.166443	-1.49443
248.52	0.909515	0.741139	-1.51618
250.8	0.729175	1.18195	-1.56479
253.08	0.47982	1.47878	-1.6119
255.36	-0.214686	1.84783	-1.6968
257.64	-0.67368	2.24571	-2.02391
259.92	-0.95938	2.60257	-2.21743
262.2	-1.34766	2.8307	-2.22291
264.48	-1.6992	2.98432	-2.17711
266.76	-1.93736	2.97187	-1.85454
269.04	-1.88596	2.56236	-1.13419
271.32	-1.99158	1.79527	0.246655
273.6	-1.52593	1.18774	1.58522
275.88	-0.988472	0.360718	2.66356
278.16	-0.572104	-0.175965	3.05733
280.44	0.0977338	-0.492057	3.0109
282.72	0.541558	-0.72183	2.82732
285	0.93891	-0.773125	2.39028
287.28	1.48662	-0.924006	1.64698
289.56	1.76266	-0.813892	0.982584
291.84	1.9281	-0.819459	0.236328
294.12	1.72849	-0.681745	-0.542144
296.4	1.61322	-0.332313	-1.12529
298.68	1.22144	0.0406465	-1.54653
300.96	0.938032	0.370164	-1.8792
303.24	0.655959	0.77821	-2.14131
305.52	0.431394	1.44824	-2.34236
307.8	0.0573221	1.96736	-2.46536
310.08	-0.323401	2.28375	-2.56422
312.36	-0.768211	2.54285	-2.64989
314.64	-1.10545	2.71924	-2.68111
316.92	-1.44703	2.76381	-2.71495
319.2	-2.05954	2.81865	-2.73945
321.48	-2.09319	2.87109	-2.71649
323.76	-1.67171	2.63397	-2.02981
326.04	-1.58179	1.82306	-0.398868
328.32	-1.23806	0.471149	1.59604
330.6	-1.39711	-0.787801	2.57763
332.88	-1.08236	-1.94554	3.12505
335.16	-0.572372	-2.66588	3.12041
337.44	-0.0577412	-3.06308	2.79238
339.72	0.490012	-2.97841	2.33335
342	1.13469	-2.89252	1.62901
344.28	1.32298	-2.90551	0.63336
346.56	1.87392	-2.68662	-0.0523428
348.84	1.7875	-2.29116	-0.397076
351.12	1.52818	-1.75456	-0.857637
353.4	1.42819	-1.13284	-1.2679
355.68	1.10522	-0.526068	-1.70818
357.96	0.877364	0.323933	-2.02919
360.24	0.590545	1.19553	-2.2408
362.52	0.26413	1.93379	-2.42492
364.8	-0.317021	2.5899	-2.5253
367.08	-0.797886	3.10579	-2.46614
369.36	-1.21931	3.26606	-2.30751
371.64	-1.4886	3.20825	-2.22128
373.92	-1.57968	3.157	-1.91615
376.2	-1.79057	2.91553	-1.29228
378.48	-2.0424	2.3142	-0.361107
380.76	-2.06614	1.60876	0.555456
383.04	-1.58709	0.707971	1.80053
385.32	-1.25623	-0.175982	2.71082
387.6	-0.759446	-1.06799	3.13598
389.88	-0.180624	-1.77256	3.21107
392.16	0.396086	-2.39261	2.86901
394.44	0.841998	-2.80424	2.26598
396.72	1.25554	-3.09725	1.52156
399	1.45144	-2.90765	1.13039
401.28	1.80332	-2.67288	0.398369
403.56	2.07335	-2.35434	-0.200078
405.84	1.74819	-1.97613	-0.749251
408.12	1.83072	-1.70781	-1.12613
410.4	1.5672	-1.0614	-1.3441
412.68	1.36409	-0.428816	-1.6423
414.96	1.1183	0.00521207	-1.9031
417.24	0.977496	0.647866	-2.12421
419.52	0.628975	1.37752	-2.31651
421.8	0.352703	2.05147	-2.51692
424.08	0.204427	2.47314	-2.47307
426.36	-0.442688	2.7214	-2.45414
428.64	-0.987632	2.90874	-2.46819
430.92	-1.36877	3.08467	-2.51192
433.2	-1.72506	3.14455	-2.41298
435.48	-1.86384	2.94314	-2.09351
437.76	-1.85068	2.23609	-0.891243
440.04	-2.09609	1.45303	0.399384
442.32	-1.53635	0.642226	1.62811
444.6	-1.20483	-0.42623	2.62105
446.88	-0.887315	-1.33584	3.1077
449.16	-0.282115	-1.938	3.17816
451.44	0.264395	-2.24795	2.9662
453.72	0.702666	-2.3135	2.79617
456	0.900603	-2.76854	2.33426

## Sheet: Cilia (5)
Rotated Raw Data, posterior
time (ms)	x (µm)	y (µm)	z (µm)
0	-0.986509	2.85649	-2.64651
2.28	-1.049	2.91696	-2.46738
4.56	-1.03397	2.99112	-2.28235
6.84	-0.942936	3.00922	-2.07603
9.12	-0.986079	3.03364	-1.83542
11.4	-1.22031	2.97023	-1.36894
13.68	-1.15841	2.72129	-0.774249
15.96	-1.0122	2.44505	-0.275116
18.24	-0.892985	2.18737	0.138217
20.52	-0.771952	1.88791	0.495957
22.8	-0.601463	1.49994	0.820329
25.08	-0.409357	1.07848	1.13726
27.36	-0.218083	0.685759	1.35892
29.64	0.0324955	0.264132	1.542
31.92	0.346557	-0.162333	1.64793
34.2	0.6359	-0.602425	1.65841
36.48	0.967723	-0.945153	1.58354
38.76	1.35887	-1.26259	1.43245
41.04	1.84725	-1.57732	1.24173
43.32	1.91836	-1.68101	1.10275
45.6	1.73023	-1.55533	1.03114
47.88	1.71335	-1.3664	0.899989
50.16	1.72809	-1.25412	0.671771
52.44	1.61003	-1.11724	0.462759
54.72	1.36651	-0.840413	0.305029
57	1.14375	-0.52703	0.173211
59.28	0.846274	-0.211466	0.0399171
61.56	0.577462	0.0840331	-0.129734
63.84	0.301743	0.345474	-0.319319
66.12	0.0551516	0.585227	-0.518705
68.4	-0.321438	0.791799	-0.726919
70.68	-0.716832	0.960249	-0.879009
72.96	-0.981971	1.05505	-1.00908
75.24	-1.21799	1.08133	-1.09224
77.52	-1.4187	1.13081	-1.12326
79.8	-1.51576	1.14458	-1.13202
82.08	-1.51614	1.18409	-1.10737
84.36	-1.58926	1.26381	-1.10447
86.64	-1.64118	1.26608	-1.01149
88.92	-1.656	1.22291	-0.844562
91.2	-1.63792	1.21119	-0.714961
93.48	-1.54005	1.31698	-0.617769
95.76	-1.59433	1.43302	-0.52557
98.04	-1.65968	1.52785	-0.444178
100.32	-1.63175	1.50938	-0.207175
102.6	-1.47737	1.46899	0.0455809
104.88	-1.3912	1.3097	0.360016
107.16	-1.32819	0.995065	0.790333
109.44	-1.13875	0.647803	1.13328
111.72	-0.918392	0.333214	1.39746
114	-0.54984	-0.0108728	1.5221
116.28	-0.544189	-0.344688	1.77204
118.56	-0.203706	-0.692218	1.89782
120.84	0.0416393	-0.89322	1.94384
123.12	0.399785	-1.10589	1.95455
125.4	0.609706	-1.33007	1.90453
127.68	0.782051	-1.54664	1.80802
129.96	0.846924	-1.70916	1.68957
132.24	0.939412	-1.75655	1.53996
134.52	0.989379	-1.76164	1.3467
136.8	0.897797	-1.65481	1.17938
139.08	1.08057	-1.41225	1.00336
141.36	1.12029	-1.23112	0.719034
143.64	1.06466	-0.982644	0.50844
145.92	0.940899	-0.531308	0.269322
148.2	0.724445	-0.17465	0.0216441
150.48	0.624635	0.282504	-0.224676
152.76	0.430198	0.79454	-0.514947
155.04	0.123931	1.18083	-0.773367
157.32	-0.200833	1.41099	-0.975392
159.6	-0.435461	1.50212	-1.10749
161.88	-0.677957	1.63468	-1.23557
164.16	-0.854807	1.76049	-1.27695
166.44	-0.684992	1.82822	-1.23386
168.72	-0.457048	1.89932	-1.27541
171	-0.268945	1.99587	-1.45046
173.28	-0.139071	2.08696	-1.66234
175.56	-0.0449751	2.20876	-1.87911
177.84	-0.0356044	2.28655	-2.06496
180.12	-0.0729835	2.31836	-2.15697
182.4	-0.0889011	2.35724	-2.2546
184.68	-0.148326	2.34094	-2.31711
186.96	-0.114132	2.31568	-2.37199
189.24	-0.164579	2.34817	-2.53473
191.52	-0.271927	2.41794	-2.71266
193.8	-0.291846	2.49959	-2.82544
196.08	-0.36347	2.56734	-2.84906
198.36	-0.445944	2.63613	-2.77696
200.64	-0.593666	2.69093	-2.67595
202.92	-0.680828	2.77862	-2.52302
205.2	-0.757047	2.87958	-2.33702
207.48	-0.795361	2.92518	-2.16388
209.76	-0.764359	2.92576	-1.98584
212.04	-0.794266	2.94953	-1.79104
214.32	-1.06456	2.89525	-1.55103
216.6	-1.33609	2.78012	-1.19202
218.88	-1.36786	2.61813	-0.785417
221.16	-1.42714	2.42719	-0.403516
223.44	-1.43162	2.22789	-0.0738634
225.72	-1.39641	1.97718	0.241237
228	-1.37633	1.67913	0.613418
230.28	-1.25714	1.32784	0.923615
232.56	-1.13689	0.976179	1.20725
234.84	-1.11795	0.595436	1.48804
237.12	-0.989768	0.163643	1.72414
239.4	-0.888775	-0.292531	1.88035
241.68	-0.831973	-0.815524	2.03191
243.96	-0.66826	-1.25439	2.10314
246.24	-0.422707	-1.69269	2.10201
248.52	-0.0763834	-2.05603	2.02167
250.8	0.248728	-2.43541	1.92433
253.08	0.531473	-2.7578	1.7906
255.36	0.857214	-2.99698	1.64097
257.64	1.07515	-3.10023	1.45026
259.92	1.30166	-3.20957	1.21624
262.2	1.36182	-3.22662	1.00103
264.48	1.3239	-2.98895	0.923971
266.76	1.2685	-2.54201	0.785681
269.04	1.2115	-2.05367	0.580807
271.32	1.19113	-1.55723	0.330909
273.6	1.09439	-1.10481	0.14203
275.88	1.01184	-0.650188	-0.0350779
278.16	0.881995	-0.281554	-0.215055
280.44	0.675021	-0.038882	-0.379953
282.72	0.347558	0.132476	-0.510403
285	0.102106	0.316176	-0.643217
287.28	-0.119002	0.44323	-0.743589
289.56	-0.285009	0.665805	-0.897272
291.84	-0.461123	0.843003	-1.02512
294.12	-0.659111	0.948637	-1.10415
296.4	-0.835735	0.993656	-1.12436
298.68	-1.00304	0.983117	-1.09423
300.96	-0.887013	1.0011	-1.0812
303.24	-0.644182	1.09572	-1.15642
305.52	-0.467036	1.25632	-1.30343
307.8	-0.266326	1.44042	-1.49326
310.08	-0.175513	1.50505	-1.66883
312.36	-0.0840621	1.59965	-1.804
314.64	-0.0592155	1.67601	-1.94681
316.92	-0.0317635	1.7028	-1.99392
319.2	-0.0621799	1.72007	-2.03712
321.48	-0.0800318	1.68654	-2.00754
323.76	0.0344382	1.72758	-2.15457
326.04	-0.0122366	1.81292	-2.39143
328.32	-0.127834	1.85727	-2.56335
330.6	-0.247988	1.95417	-2.66542
332.88	-0.346485	2.0504	-2.66358
335.16	-0.454903	2.11011	-2.52601
337.44	-0.573091	2.1554	-2.28825
339.72	-0.654309	2.22583	-1.97068
342	-0.820388	2.19361	-1.67317
344.28	-0.994999	2.07277	-1.32365
346.56	-1.23976	1.93921	-0.925896
348.84	-1.42603	1.8409	-0.466868
351.12	-1.44263	1.62133	-0.0479056
353.4	-1.4222	1.32164	0.430331
355.68	-1.30227	0.970636	0.871651
357.96	-1.13816	0.587945	1.18692
360.24	-1.05436	0.120561	1.45113
362.52	-0.915491	-0.439401	1.72607
364.8	-0.862207	-1.01073	1.94813
367.08	-0.701788	-1.42954	2.07865
369.36	-0.569709	-1.7515	2.12279
371.64	-0.414035	-2.02416	2.13516
373.92	-0.283642	-2.28365	2.11308
376.2	-0.0895451	-2.4651	2.0788
378.48	0.270351	-2.70054	1.98102
380.76	0.610454	-2.99319	1.81047
383.04	0.940064	-3.22861	1.61757
385.32	1.11372	-3.34867	1.43981
387.6	1.29989	-3.32817	1.26262
389.88	1.40549	-3.24426	1.08391
392.16	1.48455	-2.89485	0.949416
394.44	1.48145	-2.45149	0.758647
396.72	1.5025	-2.01506	0.550656
399	1.53521	-1.51342	0.293419
401.28	1.39885	-0.991627	0.0211594
403.56	1.17716	-0.461411	-0.195421
405.84	1.00772	0.0331401	-0.44172
408.12	0.663021	0.519575	-0.669376
410.4	0.221054	0.886187	-0.896769
412.68	-0.148018	1.10255	-1.09031
414.96	-0.524379	1.26043	-1.27607
417.24	-0.84133	1.39006	-1.41598
419.52	-1.10625	1.49867	-1.4592
421.8	-1.15787	1.54736	-1.40181
424.08	-0.960231	1.61495	-1.42073
426.36	-0.882252	1.67602	-1.4494
428.64	-0.865548	1.80383	-1.42541
430.92	-0.940439	1.89378	-1.31433
433.2	-0.982248	1.97114	-1.13828
435.48	-1.09995	1.93598	-0.85873
437.76	-1.12833	1.77344	-0.556538
440.04	-1.07431	1.52924	-0.203441
442.32	-1.01984	1.21076	0.269625
444.6	-0.873978	0.826852	0.723334
446.88	-0.733727	0.457313	1.08559
449.16	-0.520407	0.111966	1.33962
451.44	-0.366517	-0.197166	1.52791
453.72	-0.314134	-0.522552	1.69465
456	-0.23666	-0.870645	1.8361
458.28	-0.0328991	-1.20183	1.93337
460.56	0.125581	-1.44345	1.96082
462.84	0.343399	-1.70071	1.94044
465.12	0.587286	-2.00819	1.87894
467.4	0.937927	-2.3759	1.79214
469.68	1.41114	-2.77944	1.59925
471.96	1.95916	-3.15529	1.35432
474.24	2.37932	-3.52795	1.06046
476.52	2.50559	-3.80087	0.835289
478.8	2.5189	-3.69996	0.675825
481.08	2.53287	-3.41012	0.491366
483.36	2.34454	-3.08541	0.327164
485.64	2.15954	-2.74517	0.195875
487.92	1.83236	-2.34156	0.0906994
490.2	1.58	-1.97357	0.02143
492.48	1.34863	-1.54171	-0.0739193
494.76	1.13377	-1.11123	-0.206235
497.04	0.85858	-0.697894	-0.356058
499.32	0.527569	-0.323678	-0.495554
501.6	0.0980876	0.108273	-0.666381
503.88	-0.26809	0.395357	-0.807603
506.16	-0.583072	0.576297	-0.917784
508.44	-0.823537	0.712464	-1.00134
510.72	-0.870693	0.765343	-1.07867
513	-0.822259	0.890652	-1.16518
515.28	-0.734566	1.02732	-1.22582
517.56	-0.682216	1.08984	-1.2893
519.84	-0.629609	1.15412	-1.37617
522.12	-0.54526	1.22075	-1.52414
524.4	-0.527506	1.31745	-1.66712
526.68	-0.535176	1.41421	-1.79196
528.96	-0.364209	1.56289	-2.03987
531.24	-0.358211	1.76216	-2.36188
533.52	-0.354961	1.95901	-2.65236
535.8	-0.415203	2.08855	-2.88871
538.08	-0.433573	2.13251	-3.02389
540.36	-0.432762	2.15756	-3.05266
542.64	-0.469476	2.19317	-2.99277
544.92	-0.592631	2.27906	-2.86489
547.2	-0.659425	2.35738	-2.65071
549.48	-0.709646	2.44291	-2.35485
551.76	-0.676378	2.40637	-2.05046
554.04	-0.844005	2.30806	-1.73089
556.32	-0.997819	2.21204	-1.29858
558.6	-1.00787	1.99989	-0.813462
560.88	-0.821895	1.69999	-0.392345
563.16	-0.870525	1.38673	0.0678043
565.44	-0.808094	1.10964	0.510609
567.72	-0.780511	0.823351	0.833465
570	-0.712085	0.517957	1.08427
572.28	-0.576301	0.196064	1.31146
574.56	-0.489058	-0.133662	1.52944
576.84	-0.346362	-0.450758	1.69115
579.12	-0.133308	-0.650466	1.77994
581.4	-0.0901487	-0.922486	1.86867
583.68	-0.0642066	-1.0998	1.92948
585.96	0.118808	-1.22487	1.92588
588.24	0.278862	-1.38	1.97198
590.52	0.455131	-1.42257	1.99041
592.8	0.706258	-1.42363	1.94446
595.08	0.947888	-1.55339	1.86519
597.36	1.30507	-1.82039	1.67952
599.64	1.53632	-2.0671	1.48073
601.92	1.69189	-2.30547	1.24751
604.2	1.74556	-2.41885	1.00502
606.48	1.77721	-2.40534	0.821898
608.76	1.64535	-2.30817	0.657971
611.04	1.71291	-2.11812	0.502463
613.32	1.80918	-1.85845	0.337099
615.6	1.6075	-1.50927	0.162794
617.88	1.43309	-1.13624	0.00168018
620.16	1.30366	-0.83648	-0.161353
622.44	1.10286	-0.50001	-0.356333
624.72	0.733328	-0.171347	-0.525827
627	0.409645	0.0255511	-0.673551
629.28	0.0373522	0.195204	-0.806653
631.56	-0.268221	0.360878	-0.971959
633.84	-0.636067	0.534746	-1.1146
636.12	-0.86029	0.676277	-1.24517
638.4	-1.11592	0.732629	-1.26867
640.68	-1.19403	0.651172	-1.19689
642.96	-1.19902	0.574026	-1.10155
645.24	-1.1931	0.655969	-1.06029
647.52	-0.981801	0.775206	-1.07052
649.8	-0.697833	0.813488	-1.06729
652.08	-0.736899	0.884861	-1.07951
654.36	-0.796415	0.977924	-1.09899
656.64	-0.871888	1.06411	-1.08232
658.92	-1.01207	1.10794	-1.03246
661.2	-1.24987	1.09507	-0.833191
663.48	-1.3941	1.10754	-0.513142
665.76	-1.43735	1.03719	-0.241814
668.04	-1.52653	0.810688	0.108838
670.32	-1.66642	0.568105	0.529951
672.6	-1.73051	0.333318	0.862584
674.88	-1.84142	0.154538	1.11288
677.16	-1.75222	-0.11457	1.40615
679.44	-1.56448	-0.392455	1.63375
681.72	-1.51096	-0.530553	1.76989
684	-1.39721	-0.516967	1.88227
686.28	-1.27182	-0.460663	1.94978
688.56	-1.04204	-0.48502	2.01788
690.84	-0.792763	-0.588111	2.12307
693.12	-0.646405	-0.584082	2.14816
695.4	-0.47382	-0.63506	2.16829
697.68	-0.268451	-0.685612	2.12167
699.96	-0.0800657	-0.755148	2.05075
702.24	0.0727164	-0.829747	1.99856
704.52	0.238057	-0.841704	1.92656
706.8	0.421759	-0.84576	1.76019
709.08	0.516355	-0.815032	1.54147
711.36	0.710614	-0.819367	1.29989
713.64	0.86721	-0.732188	1.04846
715.92	0.971412	-0.432046	0.714327
718.2	0.964899	-0.0522124	0.346847
720.48	0.946578	0.323425	-0.00396513
722.76	0.92347	0.69741	-0.308569
725.04	0.717594	0.995912	-0.608976
727.32	0.437835	1.23915	-0.889169
729.6	0.117657	1.37923	-1.08583
731.88	-0.154398	1.49971	-1.22929
734.16	-0.463513	1.55319	-1.36106
736.44	-0.751982	1.52687	-1.38901
738.72	-0.687218	1.47906	-1.39833
741	-0.837207	1.43804	-1.34936
743.28	-0.856088	1.36982	-1.36195
745.56	-0.868321	1.29956	-1.34907
747.84	-0.80782	1.23078	-1.27191
750.12	-0.592208	1.20468	-1.3297
752.4	-0.712664	1.23367	-1.4137
754.68	-0.942094	1.34221	-1.48772
756.96	-1.36915	1.55297	-1.40926
759.24	-1.67659	1.63615	-1.13493
761.52	-1.88453	1.55106	-0.7399
763.8	-2.0091	1.37151	-0.261486
766.08	-2.02148	1.07028	0.147387
768.36	-2.05675	0.733724	0.522794
770.64	-1.95653	0.382353	0.920335
772.92	-1.80729	0.001758	1.31166
775.2	-1.61368	-0.288506	1.56927
777.48	-1.26558	-0.523354	1.77233
779.76	-0.787686	-0.849205	1.89298
782.04	-0.245497	-1.23417	1.94882
784.32	0.404037	-1.52331	1.83428
786.6	1.02061	-1.8001	1.62561
788.88	1.54426	-2.03318	1.39076
791.16	1.87943	-2.11872	1.10722
793.44	2.08089	-1.97356	0.774293
795.72	2.11273	-1.73342	0.455724
798	1.93945	-1.43636	0.18572
800.28	1.76128	-1.09117	-0.00617291
802.56	1.6181	-0.725436	-0.207364
804.84	1.35757	-0.345512	-0.424765
807.12	1.07899	-0.00397215	-0.621534
809.4	0.700729	0.288127	-0.78514
811.68	0.26768	0.514293	-0.937131
813.96	-0.0804281	0.770124	-1.15279
816.24	-0.431437	0.936981	-1.28059
818.52	-0.51346	1.0266	-1.36671
820.8	-0.494257	1.07613	-1.46192
823.08	-0.368229	1.3553	-1.72708
825.36	-0.151004	1.82488	-2.16792
827.64	-0.123828	2.12724	-2.63765
829.92	-0.271508	2.32053	-3.02774
832.2	-0.399051	2.43796	-3.31978
834.48	-0.616943	2.54018	-3.50768
836.76	-0.784787	2.63694	-3.52489
839.04	-0.926055	2.71462	-3.38812
841.32	-0.99794	2.77605	-3.19358
843.6	-1.19025	2.81895	-2.90919
845.88	-1.32621	2.83292	-2.50172
848.16	-1.64046	2.77447	-1.97216
850.44	-1.78995	2.59942	-1.32027
852.72	-1.81282	2.38314	-0.733405
855	-1.77562	2.1122	-0.182866
857.28	-1.66788	1.77156	0.272469
859.56	-1.50694	1.47488	0.62012
861.84	-1.22999	1.19584	0.928017
864.12	-0.864489	0.93398	1.14716
866.4	-0.539572	0.631306	1.31313
868.68	-0.15954	0.345427	1.44222
870.96	0.37456	0.0713086	1.47838
873.24	0.865321	-0.181977	1.45664
875.52	1.18353	-0.288345	1.32672
877.8	1.6025	-0.313111	1.0188
880.08	1.79973	-0.37497	0.659733
882.36	1.79548	-0.320729	0.346014
884.64	1.6852	-0.199043	0.0988285
886.92	1.50466	0.0985063	-0.119218
889.2	1.33817	0.349128	-0.327373
891.48	1.15235	0.49626	-0.503114
893.76	0.911913	0.616463	-0.679768
896.04	0.590252	0.794852	-0.878499
898.32	0.328698	1.02971	-1.1039
900.6	0.216525	1.34908	-1.37198
902.88	-0.0928213	1.60457	-1.63963
905.16	-0.472735	1.80259	-1.73758
907.44	-0.709172	2.0001	-1.75602
909.72	-0.775032	2.16634	-1.70609
912	-1.01355	2.15715	-1.6167
914.28	-1.23883	2.08121	-1.34932
916.56	-1.446	2.00815	-0.907134
918.84	-1.54598	1.91253	-0.389009
921.12	-1.5544	1.62404	0.117761
923.4	-1.54502	1.20208	0.598652
925.68	-1.41373	0.711137	1.10603
927.96	-1.10953	0.191198	1.46796
930.24	-0.904745	-0.353236	1.68576
932.52	-0.69729	-0.785575	1.86647
934.8	-0.37743	-1.15632	1.97037
937.08	-0.0202889	-1.69443	2.04591
939.36	0.416033	-2.19654	2.04248
941.64	0.745734	-2.55813	1.97806
943.92	1.06966	-2.76979	1.87328
946.2	1.37147	-2.82638	1.71925
948.48	1.57178	-2.95276	1.48454
950.76	1.52249	-2.90135	1.30918
953.04	1.35938	-2.74795	1.14513
955.32	1.26427	-2.35807	0.985197
957.6	1.32936	-1.88311	0.807786
959.88	1.31947	-1.52241	0.611637
962.16	1.14491	-1.17745	0.43452
964.44	0.818832	-0.911302	0.27414
966.72	0.584042	-0.564331	0.0671346
969	0.330342	-0.276127	-0.233923
971.28	0.028819	-0.102017	-0.507374
973.56	-0.351567	0.161487	-0.742974
975.84	-0.561132	0.384599	-0.97614
978.12	-0.824601	0.572906	-1.19823
980.4	-0.956046	0.678934	-1.27758
982.68	-0.914621	0.750072	-1.2886
984.96	-1.01788	0.891601	-1.30319
987.24	-0.934964	1.05455	-1.31049
989.52	-1.04289	1.18331	-1.25753
991.8	-1.06653	1.32651	-1.11496
994.08	-1.1574	1.43938	-0.88985
996.36	-1.28515	1.48076	-0.585558
998.64	-1.41069	1.37973	-0.105035
1000.92	-1.35631	1.11572	0.514749
1003.2	-1.22514	0.867292	0.943384
1005.48	-1.04828	0.532043	1.25898
1007.76	-0.901273	0.0592777	1.5804
1010.04	-0.755842	-0.300097	1.7991
1012.32	-0.607096	-0.450374	1.92571
1014.6	-0.475561	-0.482351	1.9971
1016.88	-0.333275	-0.531543	2.07877
1019.16	-0.164722	-0.579433	2.12054
1021.44	0.0895656	-0.659839	2.11108
1023.72	0.535965	-0.885398	2.026
1026	1.0975	-1.1666	1.83545
1028.28	1.52313	-1.32911	1.59697
1030.56	1.89862	-1.36319	1.20616
1032.84	1.91156	-1.37114	0.878895
1035.12	1.73437	-1.26971	0.602723
1037.4	1.56152	-0.97493	0.343052
1039.68	1.32665	-0.790517	0.155512
1041.96	1.12748	-0.597667	-0.003115
1044.24	0.982036	-0.423041	-0.172116
1046.52	0.72489	-0.250898	-0.348583
1048.8	0.416062	0.0497534	-0.555296
1051.08	0.0821842	0.363991	-0.733315
1053.36	-0.2591	0.61895	-0.899317
1055.64	-0.545735	0.753453	-1.03033
1057.92	-0.761386	0.797591	-1.06625
1060.2	-0.953966	0.791586	-1.04418
1062.48	-0.952437	0.833256	-0.942376
1064.76	-0.943485	0.836061	-0.774219
1067.04	-1.16371	0.862419	-0.629682
1069.32	-1.33361	0.797367	-0.427624
1071.6	-1.39407	0.657855	-0.146501
1073.88	-1.44347	0.47992	0.237673
1076.16	-1.55205	0.196234	0.754961
1078.44	-1.54172	-0.125001	1.18052
1080.72	-1.5351	-0.485538	1.50311
1083	-1.52544	-0.959025	1.80967
1085.28	-1.24604	-1.40715	2.03827
1087.56	-0.991971	-1.9548	2.19879
1089.84	-0.884569	-2.52609	2.23514
1092.12	-0.786796	-3.08746	2.25333
1094.4	-0.734206	-3.61236	2.24013
1096.68	-0.597519	-3.93274	2.2057
1098.96	-0.0799061	-4.13831	2.07371
1101.24	0.458437	-4.26232	1.83186
1103.52	0.700367	-4.24583	1.64119
1105.8	0.694087	-3.99601	1.52848
1108.08	0.571468	-3.64355	1.40665
1110.36	0.483932	-3.133	1.26482
1112.64	0.487865	-2.65461	1.0811
1114.92	0.515643	-2.14421	0.908821
1117.2	0.390991	-1.62479	0.724262
1119.48	0.255398	-1.13429	0.476176
1121.76	0.153094	-0.730626	0.187169
1124.04	-0.0383385	-0.360629	-0.0960684
1126.32	-0.264971	0.0347706	-0.349803
1128.6	-0.425207	0.299693	-0.547375
1130.88	-0.616791	0.436192	-0.724473
1133.16	-0.822589	0.618486	-0.832747
1135.44	-0.929762	0.643173	-0.857167
1137.72	-0.759639	0.720817	-0.886115
1140	-0.508294	0.893538	-0.984689
1142.28	-0.200268	1.14292	-1.02637
1144.56	0.0482369	1.34477	-0.997909
1146.84	0.12222	1.46786	-0.800148
1149.12	0.100804	1.48242	-0.453802
1151.4	0.0839988	1.2261	0.0329285
1153.68	0.251209	0.800387	0.533748
1155.96	0.238848	0.337589	0.923262
1158.24	0.308732	-0.0951922	1.19741
1160.52	0.266412	-0.583266	1.46158
1162.8	0.266789	-0.931778	1.63986
1165.08	0.240612	-1.18706	1.77607
1167.36	0.328987	-1.50026	1.88509
1169.64	0.38427	-1.80635	1.99601
1171.92	0.502623	-2.01001	2.07384
1174.2	0.710473	-2.04468	2.09007
1176.48	0.959144	-1.97972	2.0779
1178.76	1.20448	-1.96499	1.9999
1181.04	1.56738	-1.90075	1.82072
1183.32	1.87237	-1.91315	1.54468
1185.6	2.05014	-1.98481	1.24889
1187.88	2.15821	-1.95652	0.939304
1190.16	2.06723	-1.77454	0.657695
1192.44	1.9125	-1.53181	0.393748
1194.72	1.71969	-1.26666	0.172089
1197	1.56274	-0.937098	0.00595924
1199.28	1.40648	-0.628256	-0.195026
1201.56	1.05093	-0.432632	-0.348703
1203.84	0.666508	-0.303535	-0.441781
1206.12	0.386948	-0.0290453	-0.572674
1208.4	-0.0353685	0.247376	-0.781069
1210.68	-0.438216	0.471467	-0.947278
1212.96	-0.693629	0.563751	-1.02902
1215.24	-0.77889	0.715665	-1.12378
1217.52	-0.721917	0.923856	-1.3052
1219.8	-0.657844	1.09318	-1.44296
1222.08	-0.520845	1.29324	-1.65927
1224.36	-0.381987	1.63062	-2.00905
1226.64	-0.217404	1.966	-2.41389
1228.92	-0.261283	2.25217	-2.74362
1231.2	-0.464972	2.45769	-2.93289
1233.48	-0.736244	2.6162	-2.86385
1235.76	-0.925322	2.71246	-2.562
1238.04	-0.991082	2.69871	-2.10775
1240.32	-1.14264	2.58786	-1.60074
1242.6	-1.42085	2.41956	-0.978419
1244.88	-1.36899	2.09604	-0.295594
1247.16	-1.21923	1.60932	0.373554
1249.44	-0.987427	1.09849	0.824863
1251.72	-0.721328	0.510791	1.26764
1254	-0.500945	-0.0759458	1.59079
1256.28	-0.22955	-0.605875	1.76148
1258.56	-0.00244111	-1.05929	1.85497
1260.84	0.248474	-1.42141	1.87245
1263.12	0.618575	-1.80556	1.87028
1265.4	0.890319	-2.21701	1.82407
1267.68	1.16723	-2.47007	1.71219
1269.96	1.42489	-2.58531	1.52977
1272.24	1.64527	-2.71672	1.30518
1274.52	1.78706	-2.64492	1.09536
1276.8	1.91521	-2.41711	0.853446
1279.08	1.92386	-2.16644	0.581046
1281.36	2.01614	-1.84305	0.371835
1283.64	2.10766	-1.34498	0.0993379
1285.92	2.10002	-0.862464	-0.166008
1288.2	1.93235	-0.406816	-0.358556
1290.48	1.66383	-0.0403959	-0.541249
1292.76	1.32901	0.269948	-0.692317
1295.04	0.865356	0.559325	-0.856575
1297.32	0.390731	0.849835	-1.01847
1299.6	0.0594218	1.03049	-1.21078
1301.88	-0.339062	1.16586	-1.40684
1304.16	-0.667299	1.22681	-1.54065
1306.44	-0.932571	1.20869	-1.57966
1308.72	-1.12183	1.18426	-1.49487
1311	-1.23459	1.22969	-1.40001
1313.28	-1.34961	1.30688	-1.33468
1315.56	-1.55867	1.31362	-1.25419
1317.84	-1.75966	1.30959	-1.08688
1320.12	-1.92676	1.22063	-0.708897
1322.4	-2.14404	1.13788	-0.200522
1324.68	-2.29585	0.8901	0.337003
1326.96	-2.35016	0.489582	0.853181
1329.24	-2.32508	-0.019707	1.29367
1331.52	-2.24489	-0.575173	1.67395
1333.8	-2.08068	-1.15833	1.96708
1336.08	-1.95098	-1.66253	2.13249
1338.36	-1.8123	-2.10135	2.1964
1340.64	-1.7075	-2.33881	2.25928
1342.92	-1.48858	-2.37664	2.34864
1345.2	-1.26362	-2.32351	2.35743
1347.48	-1.00667	-2.20877	2.26473
1349.76	-0.806904	-2.04392	2.08829
1352.04	-0.558463	-1.88857	1.90185
1354.32	-0.199044	-1.76775	1.62176
1356.6	0.162915	-1.5703	1.34061
1358.88	0.500526	-1.35756	1.00579
1361.16	0.650905	-1.09028	0.690205
1363.44	0.614269	-0.770727	0.462249
1365.72	0.675225	-0.330103	0.256479
1368	0.627208	0.163667	-0.0406848
1370.28	0.463712	0.558975	-0.350042
1372.56	0.14838	0.900246	-0.625317
1374.84	-0.137408	1.21653	-0.842167
1377.12	-0.370904	1.52319	-1.09975
1379.4	-0.507468	1.67415	-1.32751
1381.68	-0.782992	1.78011	-1.49833
1383.96	-1.01739	1.80039	-1.59343
1386.24	-1.2112	1.8218	-1.57437
1388.52	-1.1521	1.81486	-1.43742
1390.8	-1.05908	1.70998	-1.26824
1393.08	-0.895852	1.6122	-1.14969
1395.36	-0.759837	1.61378	-1.09787
1397.64	-0.535342	1.64988	-1.0594
1399.92	-0.357195	1.75883	-1.03846
1402.2	-0.292637	1.88153	-0.927121
1404.48	-0.412481	1.91142	-0.634938
1406.76	-0.483293	1.68271	-0.143741
1409.04	-0.395147	1.23582	0.433188
1411.32	-0.318962	0.758858	0.904899
1413.6	-0.24493	0.303497	1.28107
1415.88	-0.10276	-0.21922	1.58364
1418.16	-0.0142151	-0.753208	1.76798
1420.44	0.0997047	-1.29405	1.90523
1422.72	0.259802	-1.88045	1.98067
1425	0.489565	-2.40054	1.97858
1427.28	0.728882	-2.77716	1.92907
1429.56	0.919542	-3.07346	1.79002
1431.84	1.03433	-3.33195	1.58285
1434.12	1.30067	-3.46726	1.34391
1436.4	1.47932	-3.40938	1.03946
1438.68	1.40744	-3.17365	0.78667
1440.96	1.41422	-2.755	0.542851
1443.24	1.33991	-2.32249	0.375725
1445.52	1.21419	-1.86696	0.209733
1447.8	1.30255	-1.44142	0.0583796
1450.08	1.34497	-1.04575	-0.0875247
1452.36	1.22411	-0.727348	-0.226251
1454.64	0.960513	-0.506511	-0.40116
1456.92	0.553386	-0.377666	-0.525858
1459.2	0.120626	-0.232737	-0.626701
1461.48	-0.122375	-0.0733889	-0.785054
1463.76	-0.350621	0.121336	-0.96313
1466.04	-0.556279	0.252091	-1.03573
1468.32	-0.610376	0.261011	-1.04714
1470.6	-0.588891	0.307354	-1.05623
1472.88	-0.465244	0.413275	-1.16561
1475.16	-0.233354	0.619336	-1.36323
1477.44	-0.0773617	0.854405	-1.68803
1479.72	0.0650051	1.1014	-2.07366
1482	-0.00682109	1.42432	-2.41693
1484.28	-0.163694	1.7696	-2.57366
1486.56	-0.327691	1.96338	-2.58918
1488.84	-0.45729	2.08768	-2.41387
1491.12	-0.44575	2.13255	-2.13149
1493.4	-0.572066	2.09418	-1.69676
1495.68	-0.728096	1.97206	-1.12067
1497.96	-0.655869	1.73916	-0.500609
1500.24	-0.476072	1.3704	0.106924
1502.52	-0.172716	0.784297	0.703011
1504.8	0.174015	0.189269	1.11315
1507.08	0.387609	-0.373902	1.37751
1509.36	0.606466	-0.885269	1.55934
1511.64	0.913021	-1.36091	1.63572
1513.92	1.32775	-1.78524	1.55116
1516.2	1.67216	-2.21013	1.36911
1518.48	2.04893	-2.45902	1.12254
1520.76	2.28848	-2.57654	0.869274
1523.04	2.23156	-2.60894	0.656882
1525.32	2.16915	-2.4462	0.503697
1527.6	2.0939	-2.1498	0.331152
1529.88	2.00065	-1.80585	0.182589
1532.16	1.84635	-1.44141	0.0448875
1534.44	1.68675	-1.17811	-0.0809703
1536.72	1.42082	-0.865434	-0.245366
1539	1.03002	-0.579343	-0.416184
1541.28	0.587788	-0.352337	-0.534528
1543.56	0.199037	-0.133665	-0.673159
1545.84	0.188169	0.0701056	-0.901108
1548.12	0.190775	0.236624	-1.19817
1550.4	0.130836	0.450795	-1.45512
1552.68	-0.0511484	0.672477	-1.58296
1554.96	0.0614867	0.940047	-1.64156
1557.24	0.0242451	1.20399	-1.67449
1559.52	-0.0674014	1.34548	-1.66398
1561.8	-0.0308399	1.43565	-1.62699
1564.08	0.0538585	1.51408	-1.55238
1566.36	0.239145	1.56394	-1.44367
1568.64	0.278517	1.53153	-1.26052
1570.92	0.298247	1.44954	-0.908899
1573.2	0.370645	1.37068	-0.518044
1575.48	0.514167	1.18775	-0.142179
1577.76	0.600238	0.901082	0.205221
1580.04	0.646629	0.662596	0.492722
1582.32	0.48301	0.447202	0.798537
1584.6	0.532471	0.115806	1.08406
1586.88	0.652522	-0.271703	1.32362
1589.16	0.88544	-0.579939	1.48309
1591.44	1.27056	-0.859772	1.5032
1593.72	1.53609	-1.14047	1.51392
1596	1.82433	-1.49491	1.5274
1598.28	2.0255	-1.78249	1.45455
1600.56	2.22553	-1.97348	1.35444
1602.84	2.33767	-2.02047	1.24651
1605.12	2.47504	-1.99968	1.05259
1607.4	2.35067	-1.85329	0.884751
1609.68	2.19495	-1.66112	0.644152
1611.96	2.00594	-1.42968	0.453654
1614.24	1.79625	-1.14733	0.303236
1616.52	1.56502	-0.743143	0.106576
1618.8	1.28866	-0.401849	-0.0934484
1621.08	1.00094	-0.0880191	-0.258264
1623.36	0.712958	0.100224	-0.404448
1625.64	0.306551	0.25799	-0.56446
1627.92	-0.108949	0.34765	-0.686073
1630.2	-0.400692	0.457724	-0.84336
1632.48	-0.641741	0.634662	-1.02461
1634.76	-0.788722	0.747951	-1.11677
1637.04	-0.802372	0.850661	-1.13545
1639.32	-0.714365	1.03474	-1.14257
1641.6	-0.611438	1.21049	-1.09506
1643.88	-0.392558	1.364	-1.01449
1646.16	-0.39622	1.45536	-0.802401
1648.44	-0.349713	1.46222	-0.442981
1650.72	-0.270906	1.29709	-0.0118824
1653	-0.142717	0.956581	0.422749
1655.28	0.075992	0.460438	0.919229
1657.56	0.198657	0.00954352	1.29614
1659.84	0.393809	-0.540702	1.63927
1662.12	0.537113	-0.933622	1.81658
1664.4	0.64916	-1.14997	1.89436
1666.68	0.682965	-1.27228	1.93473
1668.96	0.806179	-1.52544	1.95538
1671.24	0.990478	-1.78982	1.92335
1673.52	1.29653	-2.10252	1.79643
1675.8	1.4674	-2.32847	1.59862
1678.08	1.60467	-2.44231	1.34488
1680.36	1.70143	-2.47335	1.11485
1682.64	1.7717	-2.32156	0.903825
1684.92	1.7732	-2.06857	0.665585
1687.2	1.76523	-1.75504	0.453622
1689.48	1.64582	-1.42489	0.321129
1691.76	1.55149	-1.11276	0.150781
1694.04	1.42948	-0.690728	-0.00882741
1696.32	1.27603	-0.347906	-0.15869
1698.6	0.997509	-0.00609518	-0.327417
1700.88	0.653195	0.33133	-0.513169
1703.16	0.297891	0.662943	-0.703754
1705.44	0.0211984	0.852263	-0.846292
1707.72	-0.226839	0.94414	-0.942573
1710	-0.463148	0.983739	-1.0347
1712.28	-0.780824	0.962772	-1.03724
1714.56	-0.663018	0.945086	-0.97981
1716.84	-0.374862	1.02309	-1.08962
1719.12	-0.134127	1.12273	-1.24572
1721.4	0.00580088	1.18302	-1.37116
1723.68	0.200761	1.26864	-1.42254
1725.96	0.443437	1.28605	-1.40151
1728.24	0.625252	1.2538	-1.42588
1730.52	0.741516	1.17792	-1.44127
1732.8	0.826108	1.05124	-1.35537
1735.08	0.672677	0.877157	-1.22264
1737.36	0.334595	0.713827	-0.908359
1739.64	0.163691	0.523042	-0.483058
1741.92	-0.00484248	0.419505	-0.0474967
1744.2	-0.373006	0.259089	0.407298
1746.48	-0.69452	-0.0176627	0.849542
1748.76	-0.814654	-0.323036	1.20598
1751.04	-0.829638	-0.687674	1.53168
1753.32	-0.742315	-1.07438	1.76966
1755.6	-0.700249	-1.48602	1.92729
1757.88	-0.686749	-1.82634	2.08126
1760.16	-0.451884	-2.17095	2.18657
1762.44	-0.32031	-2.57537	2.19871
1764.72	-0.0593947	-3.04765	2.18833
1767	0.143466	-3.46258	2.13513
1769.28	0.275253	-3.75954	2.0658
1771.56	0.475315	-3.89184	1.9326
1773.84	0.689618	-3.92521	1.79414
1776.12	0.767563	-3.71736	1.63144
1778.4	0.994415	-3.28945	1.38991
1780.68	1.21233	-2.95702	1.0568
1782.96	1.27733	-2.59982	0.742632
1785.24	1.28861	-2.15002	0.43686
1787.52	1.27704	-1.69574	0.258008
1789.8	1.26331	-1.298	0.120471
1792.08	1.0753	-0.941222	-0.035614
1794.36	0.856469	-0.627704	-0.212448
1796.64	0.652454	-0.402348	-0.391204
1798.92	0.506814	-0.420466	-0.487086
1801.2	0.466391	-0.563732	-0.605593
1803.48	0.300955	-0.725382	-0.776563
1805.76	0.121722	-0.815209	-0.945146
1808.04	-0.103107	-0.732964	-1.0392
1810.32	-0.294772	-0.623208	-1.09618
1812.6	-0.562589	-0.508739	-1.11134
1814.88	-0.801398	-0.338108	-1.02427
1817.16	-0.865665	-0.0191245	-1.07353
1819.44	-0.935114	0.369226	-1.18013
1821.72	-1.14846	0.641741	-1.18659

## Sheet: Cilia (6)
Rotated Raw Data, anterior
time (ms)	x (µm)	y (µm)	z (µm)
0	0.338719	-3.31093	2.24325
2.28	-0.221124	-2.86562	2.63445
4.56	-0.0805301	-2.82547	2.17663
6.84	0.306682	-2.67226	1.52804
9.12	0.801802	-2.52901	0.796702
11.4	1.24537	-1.99101	0.220266
13.68	1.27833	-1.19226	-0.565484
15.96	1.33526	-0.110055	-1.29557
18.24	0.945568	1.2157	-1.80732
20.52	0.454331	2.55667	-1.85625
22.8	0.139745	3.74375	-1.07213
25.08	-0.405857	3.46511	1.16213
27.36	-1.17065	1.58618	2.82477
29.64	-1.16626	-1.25622	2.72089
31.92	0.0991442	-3.0988	0.759798
34.2	1.67695	-3.51045	-0.751112
36.48	1.18781	-2.91872	-1.57761
38.76	1.47222	-2.0306	-2.11084
41.04	1.41652	-0.95815	-2.31225
43.32	1.238	0.432091	-2.21818
45.6	0.804352	1.85747	-2.04135
47.88	0.346729	3.3515	-1.15081
50.16	-0.185428	3.51234	0.82054
52.44	-1.48491	1.6777	2.88444
54.72	-2.49051	-1.49296	3.29891
57	-0.313026	-3.25179	1.21919
59.28	0.873156	-3.69382	-0.491008
61.56	1.22573	-3.29439	-1.54186
63.84	1.33815	-2.43556	-1.91992
66.12	1.31965	-1.30462	-2.12899
68.4	1.17907	0.163288	-2.24548
70.68	0.786522	1.78899	-2.15588
72.96	0.200082	3.30037	-1.41325
75.24	0.011179	3.83896	0.18206
77.52	-1.78615	2.75295	2.53953
79.8	-2.57785	-0.255186	3.68324
82.08	-1.1867	-2.24969	2.31307
84.36	2.08817	-3.24254	-0.246556
86.64	1.15028	-2.52736	-0.893648
88.92	1.37965	-1.6811	-1.56422
91.2	1.24457	-0.507264	-1.845
93.48	0.96	1.00611	-1.90062
95.76	0.389909	2.54971	-1.80975
98.04	0.145143	3.724	-0.865121
100.32	-0.745418	3.44976	1.16079
102.6	-2.5557	0.555479	3.37334
104.88	-2.3325	-2.03253	3.17708
107.16	-0.03196	-3.1862	0.979662
109.44	1.07925	-3.3156	-0.498112
111.72	1.24062	-2.54222	-1.41828
114	1.30137	-1.54121	-1.83203
116.28	1.27078	-0.0973806	-2.0057
118.56	0.796462	1.47982	-1.91619
120.84	0.142347	3.07173	-1.64304
123.12	-0.280267	3.8645	-0.489975
125.4	-2.00972	3.0488	1.85637
127.68	-4.14152	-0.281319	3.2427
129.96	-2.52143	-2.34366	2.66985
132.24	-0.128677	-3.49162	0.6563
134.52	0.933542	-3.38007	-0.87795
136.8	1.08838	-2.59924	-1.50795
139.08	1.24371	-1.58297	-1.88464
141.36	1.05349	-0.345412	-2.03257
143.64	0.802285	1.14454	-2.03325
145.92	0.463745	2.51916	-1.73195
148.2	-0.241505	3.71332	-1.04764
150.48	-0.623683	3.98748	0.470137
152.76	-2.54744	2.41607	2.59713
155.04	-3.28525	-0.433429	3.68146
157.32	-1.61978	-2.25473	2.39382
159.6	1.14845	-3.09163	0.100698
161.88	0.906569	-2.67104	-0.837857
164.16	1.09094	-1.97608	-1.59603
166.44	1.06995	-1.02475	-1.89275
168.72	0.909783	0.272458	-2.00004
171	0.595947	1.69554	-2.05148
173.28	0.265455	2.8713	-1.54619
175.56	-0.279305	3.69871	-0.475877
177.84	-1.12739	3.36151	1.38922
180.12	-2.29011	1.28975	3.18159
182.4	-1.97274	-1.51275	3.20052
184.68	-0.332271	-2.44635	1.45241
186.96	1.24116	-2.66683	-0.180638
189.24	1.23958	-1.8518	-1.08316
191.52	1.21587	-0.89168	-1.57495
193.8	0.854245	0.331612	-1.78876
196.08	0.46723	1.52697	-1.86329
198.36	0.239299	2.7041	-1.58385
200.64	0.0438591	3.51865	-0.286767
202.92	-0.907659	3.24441	1.64195
205.2	-1.94384	1.17633	3.19875
207.48	-1.83966	-1.61938	2.95308
209.76	-0.0293266	-2.68766	1.152
212.04	0.915748	-2.68291	-0.306577
214.32	1.0918	-1.96772	-1.1386
216.6	1.19152	-1.04762	-1.44599
218.88	0.8724	0.145871	-1.45584
221.16	0.407529	1.36976	-1.66737
223.44	0.0556499	2.61199	-1.70376
225.72	-0.39261	3.70435	-1.33849
228	-0.585327	3.95661	0.292439
230.28	-2.50784	2.50942	2.4107
232.56	-2.89136	-0.0995243	3.62184
234.84	-1.20069	-1.63751	2.6947
237.12	0.131049	-2.33564	0.923633
239.4	1.14665	-2.38779	-0.55517
241.68	1.1084	-1.68187	-1.24343
243.96	1.23071	-0.403159	-1.47509
246.24	0.653837	0.75783	-1.5903
248.52	0.252489	1.95672	-1.72757
250.8	-0.322765	3.18243	-1.67835
253.08	-0.834781	4.13735	-1.02119
255.36	-1.82412	3.80737	0.861241
257.64	-3.26786	1.93137	2.73963
259.92	-2.63787	-0.331806	3.86674
262.2	-1.05177	-1.33128	2.95859
264.48	0.715422	-1.60533	1.23235
266.76	0.761854	-1.16091	0.0454624
269.04	0.983921	-0.421319	-0.922171
271.32	0.771039	0.631802	-1.45312

## Sheet: Cilia (7)
Rotated Raw Data, posterior
time (ms)	x (µm)	y (µm)	z (µm)
0	-3.24641	-2.35516	2.42717
2.28	-2.86698	-2.9278	1.00602
4.56	-2.55601	-3.00731	-0.456025
6.84	-2.13571	-2.61002	-1.43539
9.12	-1.66707	-2.15758	-2.03499
11.4	-1.11734	-1.74906	-2.43114
13.68	-0.814323	-1.26136	-2.50765
15.96	-0.760313	-0.767415	-2.25126
18.24	-0.531179	-0.241583	-1.97664
20.52	-0.208821	0.19755	-1.88158
22.8	0.176241	0.630139	-1.77531
25.08	0.434915	1.09706	-1.62798
27.36	0.831348	1.59983	-1.55875
29.64	1.23978	2.25327	-1.60337
31.92	1.60161	2.93336	-1.53691
34.2	2.15385	3.57692	-0.850705
36.48	2.67093	3.75925	0.523862
38.76	1.73334	2.62893	2.37259
41.04	0.286835	0.502953	3.67808
43.32	-0.837061	-1.22112	3.61851
45.6	-1.91939	-2.3863	2.88712
47.88	-2.17114	-3.08759	1.71141
50.16	-2.1464	-3.426	0.639042
52.44	-1.94269	-3.47253	-0.331669
54.72	-1.60343	-3.26923	-1.17079
57	-1.32132	-2.85752	-1.90303
59.28	-0.916532	-2.26111	-2.39917
61.56	-0.574864	-1.71658	-2.7303
63.84	-0.224699	-1.28959	-2.82932
66.12	-0.177469	-0.7585	-2.56122
68.4	-0.172034	-0.127392	-2.2101
70.68	-0.0642661	0.419107	-1.93771
72.96	0.188458	0.904992	-1.80952
75.24	0.422063	1.35423	-1.7091
77.52	0.933136	1.88318	-1.73693
79.8	1.42314	2.48456	-1.78484
82.08	1.95723	3.06341	-1.75606
84.36	2.30821	3.70436	-1.65167
86.64	2.61549	4.35198	-1.2431
88.92	2.7335	5.09462	-0.439416
91.2	2.10057	4.68325	1.35749
93.48	0.747893	2.70628	3.75905
95.76	-0.731523	0.692825	4.54258
98.04	-1.9165	-0.634792	4.26974
100.32	-2.28777	-1.72588	3.27304
102.6	-1.91087	-2.52215	1.9649
104.88	-1.26584	-2.93943	0.680601
107.16	-0.871895	-2.89775	-0.423812
109.44	-0.634499	-2.57701	-1.33079
111.72	-0.322606	-2.18572	-2.10021
114	0.0469827	-1.67677	-2.55762
116.28	0.168997	-1.20693	-2.71101
118.56	0.245276	-0.784993	-2.60417
120.84	0.292258	-0.296085	-2.32397
123.12	0.392759	0.182862	-2.13974
125.4	0.557444	0.641594	-1.99428
127.68	0.836283	1.1169	-1.82415
129.96	1.18445	1.65058	-1.76932
132.24	1.72558	2.3989	-1.84055
134.52	2.32846	3.36319	-1.67227
136.8	2.68913	4.14555	-1.11613
139.08	2.74249	4.47333	-0.307484
141.36	2.35722	3.76051	1.17953
143.64	0.738274	1.84998	3.47751
145.92	-0.542333	0.27733	4.55913
148.2	-2.10442	-1.0249	4.28237
150.48	-2.19504	-1.90513	3.42527
152.76	-1.44099	-2.37052	2.6043
155.04	-0.789121	-2.71679	1.75353
157.32	-0.391778	-3.00205	0.721465
159.6	-0.384703	-2.97701	-0.232211
161.88	-0.355206	-2.6155	-0.88822
164.16	-0.246361	-2.16035	-1.3951
166.44	-0.224364	-1.61649	-1.85453
168.72	-0.00634891	-1.20489	-2.32034
171	0.0804914	-0.733841	-2.64057
173.28	0.0992367	-0.236142	-2.21188
175.56	0.293377	0.212125	-1.79579
177.84	0.462218	0.630114	-1.65803
180.12	0.57167	1.00158	-1.59207
182.4	0.80017	1.44315	-1.66244
184.68	1.2233	1.99524	-1.75315
186.96	1.77148	2.5199	-1.5896
189.24	2.53097	3.21837	-0.907921
191.52	3.12791	3.60332	0.372404
193.8	2.63529	3.20386	2.04985
196.08	0.874117	1.75544	3.84385
198.36	-0.511121	0.211925	4.57112
200.64	-1.84526	-1.0062	4.29143
202.92	-2.52731	-1.89981	3.50378
205.2	-2.68308	-2.55527	2.52868
207.48	-2.49389	-2.96509	1.61466
209.76	-2.66291	-3.07859	0.810243
212.04	-2.68674	-3.018	0.193651
214.32	-2.5221	-2.67148	-0.214196
216.6	-2.2091	-2.31225	-0.535172
218.88	-1.77195	-1.8071	-0.735151
221.16	-1.46521	-1.26927	-0.656787
223.44	-1.14928	-1.07211	-0.811769
225.72	-0.613808	-0.819878	-0.963596
228	-0.00170079	-0.500504	-0.839276
230.28	0.314026	-0.0603152	-0.208399
232.56	0.470237	0.269025	0.444761
234.84	0.200662	0.507815	0.672678
237.12	0.355686	0.87825	-0.0952942
239.4	0.683537	1.20069	-0.450856
241.68	0.887361	1.65121	-0.535571
243.96	1.07054	1.99982	-0.535732
246.24	1.53234	2.3076	-0.627966
248.52	2.04332	2.71327	-0.614712
250.8	2.73934	3.34616	-0.410071
253.08	3.04444	4.12659	0.19622
255.36	2.72189	4.66823	1.09389
257.64	1.67308	3.89353	2.71091
259.92	0.314674	1.86712	4.13532
262.2	-0.78531	-0.0806113	4.25207
264.48	-1.38766	-1.53421	3.57439
266.76	-1.22835	-2.54792	2.30408
269.04	-0.410892	-3.05944	0.807315
271.32	-0.0651965	-3.0594	-0.51682
273.6	0.20049	-2.69003	-1.55658
275.88	0.475802	-2.10639	-2.14715
278.16	0.529369	-1.5482	-2.54446
280.44	0.351132	-1.06323	-2.62128
282.72	0.324351	-0.557836	-2.41181
285	0.411188	-0.0220651	-2.23521
287.28	0.573188	0.548479	-2.12371
289.56	0.750887	1.11436	-2.01179
291.84	1.15632	1.73485	-1.98639
294.12	1.92609	2.62502	-1.80878
296.4	2.30656	3.32337	-1.27411
298.68	2.57353	3.89656	-0.449588
300.96	2.39435	4.03922	1.37017
303.24	1.12759	3.32955	3.69592
305.52	-0.589995	2.16247	5.0247
307.8	-1.93813	0.629982	5.16366
310.08	-2.84812	-1.00382	4.48968
312.36	-2.77137	-2.21374	3.24256
314.64	-2.37253	-2.95245	1.84248
316.92	-1.50783	-3.2952	0.343742
319.2	-0.923491	-3.12297	-0.806184
321.48	-0.486194	-2.61519	-1.56319
323.76	-0.0578274	-2.09251	-1.90171
326.04	0.0596462	-1.57377	-2.21031
328.32	0.0304245	-1.06016	-2.28854
330.6	0.0997211	-0.578084	-2.19179
332.88	0.296083	-0.0986524	-2.01301
335.16	0.445846	0.402101	-1.82069
337.44	0.615128	0.890306	-1.7087
339.72	1.12237	1.48365	-1.74997
342	1.63595	2.17945	-1.60336
344.28	1.92944	2.75395	-1.15704
346.56	2.14127	3.14356	-0.197936
348.84	2.37688	3.09838	0.779357
351.12	1.9759	2.67798	1.69196
353.4	1.03566	1.3455	2.87115
355.68	0.383944	0.144288	4.01047
357.96	-0.72461	-0.63003	4.43346
360.24	-1.46589	-1.33342	4.27284
362.52	-2.00332	-2.0687	3.67712
364.8	-0.954589	-2.68804	2.72285
367.08	0.29231	-2.89929	1.8987
369.36	1.16066	-2.89092	0.737607
371.64	1.51829	-2.73323	-0.622521
373.92	1.82904	-2.17381	-1.66821
376.2	1.68809	-1.58783	-2.32245
378.48	1.36731	-1.03082	-2.64872
380.76	1.09062	-0.492861	-2.67649
383.04	0.959974	0.0274377	-2.5941
385.32	1.10854	0.649814	-2.40431
387.6	1.15472	1.27869	-2.19127
389.88	1.36823	1.96336	-2.04738
392.16	1.9152	2.77067	-1.79888
394.44	2.07744	3.20768	-1.52418
396.72	2.52191	3.20116	-1.15677
399	2.71543	3.50938	-0.746
401.28	2.82891	4.26226	-0.233066
403.56	1.85964	4.86508	1.29535
405.84	0.347454	3.9472	3.71246
408.12	-1.36589	2.39445	4.94449
410.4	-2.4069	0.683886	5.14723
412.68	-3.16075	-0.700803	4.71698
414.96	-3.71195	-1.94682	3.74043
417.24	-3.53462	-2.85041	2.50308
419.52	-2.7213	-3.34799	1.39969
421.8	-1.76266	-3.64562	0.468657
424.08	-1.15345	-3.64671	-0.442812
426.36	-0.72488	-3.39337	-1.58936
428.64	-0.323325	-2.85672	-2.49664
430.92	0.0409552	-2.24802	-3.24415
433.2	0.243908	-1.82375	-3.72892
435.48	0.247796	-1.37317	-3.58255
437.76	0.321015	-0.910019	-3.11516
440.04	0.481263	-0.414268	-2.76482
442.32	0.672414	0.132179	-2.43477
444.6	1.16652	0.791551	-2.32739
446.88	1.41527	1.62534	-2.24193
449.16	1.78674	2.39591	-1.98269
451.44	2.4203	3.22886	-1.42883
453.72	2.64435	3.95382	-0.33242
456	2.61939	4.42932	1.4563
458.28	0.992731	3.92165	3.82616
460.56	-0.695241	2.66123	5.21093
462.84	-2.45699	1.06163	5.37473
465.12	-2.81716	-0.442646	4.84901
467.4	-3.00561	-1.68219	3.94668
469.68	-2.93892	-2.61468	2.70748
471.96	-2.39949	-3.16129	1.38805
474.24	-1.96512	-3.21835	0.320795
476.52	-1.77522	-2.89938	-0.489745
478.8	-1.39833	-2.57469	-1.16378
481.08	-0.993343	-2.1271	-1.67219
483.36	-0.652445	-1.78562	-2.08483
485.64	-0.421739	-1.42011	-2.20343
487.92	-0.338823	-0.94958	-2.10162
490.2	-0.136969	-0.37704	-2.00576
492.48	0.180872	0.0196137	-1.95877
494.76	0.472062	0.474129	-1.8756
497.04	0.713611	1.0438	-1.86175
499.32	1.04755	1.64055	-1.83966
501.6	1.97937	2.54506	-1.41122
503.88	2.23245	3.12904	-0.814281
506.16	2.17116	3.38877	-0.0829215
508.44	1.78554	2.98005	1.69372
510.72	0.50605	1.64071	3.64173
513	-0.730797	0.252271	4.3569
515.28	-1.85263	-0.888873	4.33223
517.56	-2.8251	-1.73407	3.83626
519.84	-2.97441	-2.50518	2.90831
522.12	-2.30082	-3.00607	2.08245
524.4	-1.75083	-3.31979	1.15714
526.68	-0.585269	-3.40937	0.45817
528.96	-0.227364	-3.30758	-0.126591
531.24	-0.00395797	-2.93988	-0.899167
533.52	0.0892678	-2.39143	-1.58894
535.8	0.345546	-1.81191	-2.18025
538.08	0.506969	-1.28573	-2.52039
540.36	0.419009	-0.762715	-2.4697
542.64	0.364973	-0.176152	-2.10655
544.92	0.598269	0.386193	-1.70527
547.2	0.91204	0.964083	-1.60802
549.48	1.23886	1.71602	-1.93059
551.76	1.85866	2.4657	-1.90872
554.04	2.37485	3.15438	-1.28481
556.32	2.68737	3.77646	-0.00924353
558.6	1.9107	3.82058	2.15342
560.88	0.0382247	2.96595	4.15857
563.16	-1.70491	1.58755	4.94473
565.44	-3.36483	-0.111358	4.82428
567.72	-4.45437	-1.51685	3.84761
570	-4.60649	-2.33037	2.75271
572.28	-4.09131	-2.97636	1.79495
574.56	-3.62397	-3.12653	1.01596
576.84	-3.31348	-3.20971	0.230353
579.12	-2.6259	-3.19678	-0.796031
581.4	-1.79614	-2.85164	-1.62915
583.68	-1.00486	-2.40901	-2.13107
585.96	-0.54406	-1.95631	-2.47329
588.24	-0.150193	-1.48331	-2.48679
590.52	0.223722	-0.960839	-2.235
592.8	0.464496	-0.481753	-2.03833
595.08	0.483271	0.148915	-1.95468
597.36	0.646666	0.743883	-1.9387
599.64	0.904503	1.29157	-1.922
601.92	1.39547	1.82737	-1.83619
604.2	1.95173	2.37806	-1.50387
606.48	2.31723	2.93793	-0.981725
608.76	2.55262	3.13182	-0.487114
611.04	2.81313	3.54844	0.10848
613.32	2.68435	4.04936	0.637829
615.6	2.24569	3.84028	0.729241
617.88	2.42722	3.89938	0.931475
620.16	1.53676	3.96231	2.19707
622.44	0.480791	2.44551	4.08025
624.72	-0.720242	0.97139	4.71059
627	-1.78045	-0.368844	4.58147
629.28	-2.577	-1.65317	3.81098
631.56	-2.44936	-2.67909	2.5136
633.84	-1.86019	-3.08296	1.3998
636.12	-1.36299	-2.97671	0.873918
638.4	-1.07255	-2.57558	0.576571
640.68	-0.568344	-2.23387	0.281318
642.96	-0.403761	-1.96506	-0.209917
645.24	-0.18955	-1.56456	-1.09174
647.52	-0.0210961	-1.21919	-1.68686
649.8	0.0426706	-0.79764	-1.95045
652.08	0.171608	-0.301043	-2.00976
654.36	0.277298	0.203186	-1.95698
656.64	0.421584	0.68513	-1.79629
658.92	0.695559	1.27204	-1.73446

## Sheet: Cilia (8)
Rotated Raw Data, posterior
time (ms)	x (µm)	y (µm)	z (µm)
0	1.00021	5.23446	0.50304
2.28	-0.127077	4.73165	1.72827
4.56	-1.19161	3.05049	3.01496
6.84	-1.50653	0.990403	3.94297
9.12	-1.35972	-1.04524	3.91441
11.4	-0.86177	-2.74447	3.16477
13.68	-0.313418	-3.70985	2.07533
15.96	0.0459952	-3.91236	0.93754
18.24	0.0166189	-3.77084	0.0673254
20.52	-0.273484	-3.32711	-0.120954
22.8	-0.206192	-2.83886	-0.239173
25.08	-0.0821582	-2.2471	-0.25297
27.36	0.0996171	-1.61461	-0.0357823
29.64	0.774534	-0.794121	0.347679
31.92	1.00479	-0.0868121	0.674677
34.2	1.26582	0.708262	1.09197
36.48	1.26145	0.827842	0.737163
38.76	1.28568	0.863062	0.0925647
41.04	1.53449	1.1983	-0.271015
43.32	1.90129	1.94822	-0.391383
45.6	1.86054	2.71471	-0.345267
47.88	1.78285	3.16543	-0.390656
50.16	1.97618	3.60635	-0.382826
52.44	2.02641	4.16552	-0.320131
54.72	2.0004	4.49802	0.0333558
57	1.30751	4.5722	0.82609
59.28	0.125232	3.46707	2.33576
61.56	-0.594892	1.20674	3.50295
63.84	-0.567054	-0.952921	3.76235
66.12	-0.212374	-2.89156	2.96292
68.4	0.162526	-4.07438	1.74961
70.68	0.385134	-4.47829	0.612928
72.96	0.309235	-4.46005	-0.388979
75.24	-0.437752	-3.88238	-0.613138
77.52	-0.754977	-3.2636	-0.788113
79.8	-0.695443	-2.69463	-0.776624
82.08	-0.208922	-2.16733	-0.777966
84.36	0.169775	-1.60984	-0.854961
86.64	0.330161	-1.13442	-0.764917
88.92	0.543996	-0.780456	-0.703513
91.2	1.03709	-0.346714	-0.633436
93.48	1.25036	0.0812453	-0.692237
95.76	1.34164	0.54204	-0.690667
98.04	1.61672	1.06703	-0.756331
100.32	1.89903	1.78032	-0.902667
102.6	1.96505	2.57633	-0.881059
104.88	1.80116	3.26062	-0.795552
107.16	1.83725	3.34342	-0.696466
109.44	2.10585	3.35893	-0.560422
111.72	2.4523	3.53243	-0.51698
114	2.32563	3.96851	-0.597377
116.28	1.8448	4.18092	-0.745123
118.56	1.05425	3.99056	-0.652539
120.84	0.542992	3.49338	0.300067
123.12	-0.294225	2.86945	2.10305
125.4	-1.68461	1.50298	3.23084
127.68	-2.21078	-0.259878	3.80467
129.96	-2.30782	-1.92197	3.75224
132.24	-1.83104	-3.50359	3.09397
134.52	-1.57984	-4.45833	1.93647
136.8	-1.70236	-4.75701	0.577056
139.08	-1.68825	-4.6983	-0.420604
141.36	-1.97768	-4.35141	-0.488738
143.64	-1.91421	-3.77951	-0.880333
145.92	-2.0783	-3.12975	-1.05513
148.2	-2.73949	-2.83293	-1.02497
150.48	-2.29277	-2.46258	-1.37644
152.76	-1.63452	-2.13587	-1.59433
155.04	-1.12951	-1.76452	-1.61658
157.32	-0.629335	-1.37893	-1.64129
159.6	-0.00300159	-0.972315	-1.51548
161.88	0.538557	-0.432757	-1.47713
164.16	0.806855	0.116581	-1.46321
166.44	1.00583	0.562232	-1.47115
168.72	1.33226	1.11552	-1.5037
171	1.5647	1.68448	-1.45783
173.28	1.70731	2.19577	-1.36302
175.56	1.98428	2.59546	-1.56195
177.84	2.29637	3.02357	-1.84424
180.12	2.15011	3.22811	-2.1144
182.4	2.13243	3.49535	-2.10468
184.68	2.28781	4.09245	-1.9996
186.96	1.95687	4.7846	-1.79004
189.24	1.01909	4.94367	-1.22411
191.52	0.137107	4.09346	0.0994594
193.8	-0.592144	2.53589	1.89862
196.08	-0.815633	0.378521	3.03542
198.36	-0.941433	-1.60238	3.4311
200.64	-0.929384	-3.15961	2.90573
202.92	-0.618107	-4.01665	1.93718
205.2	-0.401606	-4.41049	0.725204
207.48	-0.548741	-4.4253	-0.245008
209.76	-0.838361	-4.10563	-1.02454
212.04	-1.41279	-3.34095	-1.04976
214.32	-1.669	-2.73264	-1.14936
216.6	-1.54623	-2.13702	-1.12062
218.88	-1.27758	-1.73247	-1.17186
221.16	-0.911826	-1.34396	-1.11306
223.44	-0.701815	-0.878697	-1.10309
225.72	-0.333734	-0.406318	-0.993655
228	0.139418	0.133704	-0.83134
230.28	0.623035	0.819863	-0.618659
232.56	0.92845	1.50648	-0.436914
234.84	1.34836	1.93346	-0.798935
237.12	1.65324	2.39425	-1.35438
239.4	1.78997	3.13259	-1.80764
241.68	1.79375	3.81582	-2.03395
243.96	1.7782	4.52064	-2.10097
246.24	1.77353	5.64191	-1.94965
248.52	0.747361	6.00323	-1.54024
250.8	-0.351262	5.49211	-0.101967
253.08	-1.43153	4.12049	1.79318
255.36	-1.7536	2.30914	3.22692
257.64	-1.79905	0.229262	3.64461
259.92	-1.84926	-1.61378	3.37281
262.2	-1.41014	-2.98974	2.77066
264.48	-0.995408	-3.86125	1.80448
266.76	-0.660341	-4.25673	0.725363
269.04	-0.64034	-4.19227	-0.247254
271.32	-1.1041	-3.56162	-0.609247
273.6	-1.45969	-3.07652	-1.0305
275.88	-1.64254	-2.61513	-1.36404
278.16	-1.7372	-2.49342	-1.50052
280.44	-1.00216	-2.07842	-1.69492
282.72	-0.478994	-1.51309	-1.78322
285	-0.178975	-0.965305	-1.86665
287.28	0.478407	-0.333982	-1.83881
289.56	1.06029	0.372608	-1.65696
291.84	1.33098	1.0753	-1.52595
294.12	1.62388	1.79858	-1.44647
296.4	1.93102	2.73708	-1.41275
298.68	2.12873	3.77816	-1.34515
300.96	2.02175	4.50609	-1.31946
303.24	1.69553	4.96654	-1.05478
305.52	0.756104	4.88894	-0.186146
307.8	-0.0492297	4.16344	1.43919
310.08	-1.13498	2.67509	2.7709
312.36	-1.87848	1.05126	3.38628
314.64	-2.17191	-0.804043	3.29123
316.92	-1.80597	-2.31882	2.92336
319.2	-1.26658	-3.26116	2.33505
321.48	-0.980994	-3.35601	1.84769
323.76	-0.972373	-3.58727	0.899542
326.04	-1.17325	-3.65413	-0.100676
328.32	-1.40407	-3.2502	-0.338728
330.6	-1.37747	-2.83392	-0.710176
332.88	-1.28415	-2.39654	-1.14265
335.16	-1.01984	-2.28108	-1.52888
337.44	-0.373365	-2.0178	-1.83436
339.72	0.0611456	-1.50868	-1.92054
342	0.352041	-0.959283	-1.85028
344.28	0.8455	-0.278058	-1.69977
346.56	1.42393	0.500336	-1.61488
348.84	1.84971	1.4734	-1.51564
351.12	1.75379	2.24601	-1.44554
353.4	1.89373	3.01995	-1.31138
355.68	2.10407	3.83943	-1.22046
357.96	1.9209	4.52568	-0.995266
360.24	1.10517	4.85762	-0.295707
362.52	-0.0438788	4.52216	0.956576
364.8	-1.06592	3.34447	2.47369
367.08	-1.81514	1.51234	3.60975
369.36	-2.40889	-0.577801	3.84505
371.64	-2.08718	-2.10269	3.57371
373.92	-1.71411	-3.37058	2.64265
376.2	-1.48258	-4.10045	1.35816
378.48	-1.38675	-4.34208	0.0477544
380.76	-1.48647	-4.06612	-0.900507
383.04	-1.8578	-3.35736	-0.841229
385.32	-1.78687	-2.88601	-0.948705
387.6	-2.10532	-2.81001	-0.861713
389.88	-1.62523	-2.34714	-1.04773
392.16	-1.17501	-1.89136	-1.16787
394.44	-0.846606	-1.3629	-1.19798
396.72	-0.254515	-0.697481	-1.22556
399	-0.0423378	-0.195273	-1.10466
401.28	0.235095	0.483424	-0.89059
403.56	0.587812	1.25579	-0.560688
405.84	0.930865	2.09919	-0.23519
408.12	1.37144	3.03673	-0.184367

## Sheet: Cilia (9)
Rotated Raw Data, anterior
time (ms)	x (µm)	y (µm)	z (µm)
0	1.99815	0.504652	-1.01809
2.28	1.81141	0.88888	-1.3363
4.56	1.6524	1.1338	-1.38021
6.84	1.62251	1.3358	-1.27932
9.12	1.50331	1.72661	-1.12676
11.4	1.30217	1.98655	-0.976303
13.68	1.16302	2.18362	-0.911632
15.96	0.973974	2.49857	-0.980819
18.24	0.758836	2.79458	-0.965884
20.52	0.548857	3.19649	-1.27891
22.8	0.296369	3.61357	-1.19528
25.08	0.213749	4.03135	-0.0194431
27.36	-0.0383097	3.80644	1.73809
29.64	-0.474943	2.74738	3.09111
31.92	-0.776587	1.24716	3.64411
34.2	-0.746504	-0.55994	3.57735
36.48	-0.704921	-2.58688	2.83281
38.76	-0.684478	-4.10144	1.66862
41.04	-0.707436	-4.72478	0.696682
43.32	-0.804813	-4.78599	0.0842354
45.6	-0.462267	-4.84011	-0.262345
47.88	-0.00860661	-4.64734	-0.561114
50.16	0.200531	-4.2329	-0.818501
52.44	0.399184	-3.79317	-0.944726
54.72	0.620536	-3.39125	-1.02949
57	0.843391	-2.91439	-1.05883
59.28	1.20855	-2.28537	-1.00034
61.56	1.51483	-1.48123	-0.998962
63.84	1.51034	-0.887386	-1.05201
66.12	1.54971	-0.581314	-1.01629
68.4	1.47375	-0.191543	-0.974246
70.68	1.59034	-0.0274737	-0.846732
72.96	1.65485	0.302223	-0.956678
75.24	1.56178	0.635438	-1.09606
77.52	1.42953	0.894564	-1.16575
79.8	1.33278	1.17345	-1.08398
82.08	1.25171	1.53048	-0.932226
84.36	0.99939	2.15431	-0.975762
86.64	0.749032	2.5168	-1.03345
88.92	0.42657	2.80104	-1.08538
91.2	0.207899	2.99088	-0.988848
93.48	-0.127417	3.46583	-0.955412
95.76	-0.706915	3.70817	-1.14455
98.04	-0.802626	3.87054	-0.831725
100.32	-0.907398	4.09677	0.508391
102.6	-1.09491	3.53362	2.4285
104.88	-1.61793	2.14029	3.68456
107.16	-2.06465	0.516643	4.07377
109.44	-2.25783	-1.27704	3.89905
111.72	-2.18544	-3.07238	3.1718
114	-2.09506	-4.24142	2.07819
116.28	-1.90516	-4.78276	1.11142
118.56	-1.52026	-4.89018	0.401268
120.84	-1.01484	-4.77689	-0.0319001
123.12	-0.422011	-4.62496	-0.328098
125.4	-0.0613052	-4.16953	-0.606864
127.68	0.160516	-3.70789	-0.736591
129.96	0.646243	-3.30878	-0.735736
132.24	1.20664	-2.70353	-0.7059
134.52	1.51747	-1.88788	-0.775824
136.8	1.56328	-1.23801	-0.907738
139.08	1.58366	-0.765268	-1.05027
141.36	1.53856	-0.305955	-1.13062
143.64	1.5912	0.0894719	-1.07889
145.92	1.57399	0.515055	-1.13143
148.2	1.46773	0.803794	-1.1833
150.48	1.42459	1.0164	-1.12781
152.76	1.41055	1.26495	-1.06501
155.04	1.21214	1.63852	-0.986946
157.32	0.952918	2.07409	-0.90826
159.6	0.631756	2.51866	-0.951509
161.88	0.215906	2.98219	-0.997613
164.16	-0.286316	3.37009	-1.24761
166.44	-0.633627	3.62935	-1.17556
168.72	-0.628991	3.74925	-0.784325
171	-0.610069	4.10885	0.421623
173.28	-0.727883	3.73577	2.16762
175.56	-1.18056	2.53357	3.46848
177.84	-1.72838	1.10772	4.04119
180.12	-1.99655	-0.570671	4.02985
182.4	-2.30428	-2.40545	3.40184
184.68	-2.49856	-3.95096	2.34417
186.96	-2.3608	-4.6628	1.38003
189.24	-2.32317	-4.87836	0.569571
191.52	-1.84556	-4.98108	0.0411358
193.8	-1.4792	-4.83365	-0.293569
196.08	-0.911068	-4.7087	-0.492193
198.36	-0.391151	-4.29074	-0.641096
200.64	-0.0127806	-3.90237	-0.757103
202.92	0.523506	-3.52361	-0.812731
205.2	1.00132	-2.92635	-0.725688
207.48	1.34548	-2.1038	-0.69385
209.76	1.5373	-1.38228	-0.749008
212.04	1.47646	-0.815856	-0.938748
214.32	1.41253	-0.46997	-1.08363
216.6	1.16224	-0.0424455	-1.10722
218.88	1.21127	0.106722	-0.979972
221.16	1.28792	0.45374	-0.954945
223.44	1.25291	0.789566	-0.957667
225.72	1.1941	1.04077	-0.951005
228	1.10995	1.32542	-0.868448
230.28	0.941157	1.89317	-0.83515
232.56	0.633715	2.37898	-0.87715
234.84	0.28766	2.80987	-0.907846
237.12	-0.0834448	3.0426	-1.15418
239.4	-0.546211	3.52374	-1.16381
241.68	-0.625006	3.56038	-0.853866
243.96	-0.585503	3.70284	-0.0777682
246.24	-0.941324	3.9505	1.25802
248.52	-1.3842	3.50458	2.74323
250.8	-1.79296	2.114	3.85148
253.08	-2.13038	0.462215	4.16883
255.36	-2.22622	-1.35658	3.88609
257.64	-2.15891	-3.23017	3.06607
259.92	-2.15647	-4.39149	1.91386
262.2	-2.05094	-4.9061	0.941976
264.48	-1.79157	-5.01545	0.258382
266.76	-1.5535	-4.94305	-0.212531
269.04	-1.20127	-4.91042	-0.538746
271.32	-0.638891	-4.63751	-0.650087
273.6	-0.0797486	-4.20519	-0.676019
275.88	0.226654	-3.76992	-0.731816
278.16	0.536303	-3.32021	-0.746844
280.44	0.992646	-2.73781	-0.671725
282.72	1.23306	-1.95607	-0.680314
285	1.40965	-1.30675	-0.671561
287.28	1.46052	-0.727659	-0.789713
289.56	1.27234	-0.268391	-0.989888
291.84	1.02805	-0.0493476	-1.00632
294.12	1.10122	0.129347	-0.892796
296.4	1.06354	0.501623	-0.869747
298.68	0.980615	0.834385	-0.819346
300.96	1.01558	1.17824	-0.68369
303.24	0.887985	1.71697	-0.707662
305.52	0.623495	2.20357	-0.805731
307.8	0.175791	2.66551	-1.14538
310.08	-0.0781041	3.02277	-1.26156
312.36	-0.476326	3.59097	-1.42386
314.64	-0.728502	3.80876	-1.43925
316.92	-1.055	3.98847	-1.5016
319.2	-1.23774	4.29717	-1.43595
321.48	-1.0359	4.61265	-0.468976
323.76	-0.874277	4.37472	1.37909
326.04	-0.916817	3.31282	2.927
328.32	-1.17917	1.97093	3.67938
330.6	-1.31295	0.322973	3.80548
332.88	-1.16187	-1.63542	3.40412
335.16	-1.21348	-3.27452	2.47459
337.44	-1.10778	-4.26266	1.49252
339.72	-1.21655	-4.33885	0.576326
342	-1.12862	-4.19477	0.0898194
344.28	-0.62313	-4.07694	-0.131035
346.56	-0.36395	-3.71468	-0.304733
348.84	0.197239	-3.43692	-0.290119
351.12	0.874495	-2.85798	-0.358037
353.4	1.28468	-2.21685	-0.578677
355.68	1.63371	-1.45359	-0.73538
357.96	1.49557	-0.636534	-0.991379
360.24	1.37965	-0.297881	-1.04692
362.52	1.32457	0.0626063	-1.11458
364.8	0.970521	0.316274	-1.28244
367.08	0.849308	0.306845	-1.15173
369.36	0.835542	0.394235	-1.05708
371.64	1.03424	0.622049	-1.01067
373.92	1.01208	1.07941	-1.07951
376.2	1.1276	1.4179	-0.964679
378.48	0.939109	2.1972	-1.07267
380.76	0.667362	2.64545	-1.17203
383.04	0.275194	3.11429	-1.2104
385.32	-0.235014	3.30162	-1.56801
387.6	-0.613248	3.69383	-1.61251
389.88	-0.626583	3.84309	-1.47759
392.16	-0.4176	4.01598	-1.01244
394.44	-0.347009	4.28352	0.0628051
396.72	-0.625438	4.01036	1.66471
399	-0.914166	2.99535	2.96504
401.28	-1.21336	1.6844	3.64033
403.56	-1.36344	0.285958	3.71409
405.84	-1.11715	-1.32999	3.3974
408.12	-1.02881	-2.47687	2.74229
410.4	-0.634023	-3.17444	2.12736
412.68	-0.352276	-3.49491	1.43814
414.96	-0.024183	-3.68088	0.745816
417.24	0.210127	-3.56206	0.306555
419.52	0.443111	-3.29416	0.0290978
421.8	0.550998	-2.95696	-0.228725
424.08	0.897638	-2.59282	-0.37524
426.36	1.22731	-2.03967	-0.587835
428.64	1.46892	-1.51456	-0.826611
430.92	1.4535	-0.874529	-1.11554
433.2	1.40835	-0.407479	-1.23597
435.48	1.28631	-0.0313261	-1.32123
437.76	1.04045	0.346837	-1.41067
440.04	0.833695	0.416336	-1.30942
442.32	0.807363	0.487213	-1.13313
444.6	0.979255	0.768546	-1.03804
446.88	0.855768	1.16745	-1.08759
449.16	0.875605	1.56893	-1.00813
451.44	0.513078	2.44772	-1.11039
453.72	0.0306901	3.07155	-1.49532
456	-0.277417	3.3794	-1.54672
458.28	-0.588669	3.80521	-1.51189
460.56	-0.805145	3.8319	-1.67848
462.84	-1.03473	4.10889	-1.65944
465.12	-1.12536	4.30801	-1.65812
467.4	-1.04498	4.42859	-1.57574
469.68	-0.979578	4.47339	-1.30534
471.96	-0.998318	4.73513	0.195202
474.24	-0.856478	3.92375	2.04713
476.52	-1.05747	2.68879	3.20369
478.8	-1.45982	1.22306	3.69078
481.08	-1.47663	-0.415336	3.59799
483.36	-1.11832	-2.00008	3.17235
485.64	-0.491386	-2.87511	2.65043
487.92	-0.1049	-3.07403	2.00021
490.2	0.422851	-3.53583	1.24032
492.48	0.865536	-3.54936	0.527143
494.76	1.09157	-3.11568	0.0192484
497.04	1.24248	-2.59843	-0.265565
499.32	1.5274	-2.07543	-0.457594
501.6	1.56622	-1.50826	-0.788009
503.88	1.54273	-1.02072	-1.01508
506.16	1.34801	-0.62044	-1.14819
508.44	1.30813	-0.411454	-1.13128
510.72	1.25075	-0.0731374	-1.17666
513	0.968701	0.266156	-1.29601
515.28	0.795796	0.300974	-1.1804
517.56	0.908227	0.502657	-0.956468
519.84	1.0615	0.880706	-0.85655
522.12	1.07917	1.42326	-0.955735
524.4	0.776285	2.1459	-1.14207
526.68	0.43079	2.71942	-1.1775
528.96	-0.115509	3.22787	-1.35112
531.24	-0.545378	3.61205	-1.21791
533.52	-0.713903	3.5987	-1.16357
535.8	-0.907246	3.61051	-1.18235
538.08	-1.39186	4.08376	-1.03282
540.36	-1.49518	4.39331	0.573263
542.64	-1.61587	3.6739	2.35032
544.92	-1.78092	2.23084	3.53609
547.2	-2.03964	0.698463	3.87956
549.48	-2.08588	-1.19039	3.59436
551.76	-2.0893	-3.01891	2.70283
554.04	-2.08997	-4.06318	1.6409
556.32	-2.04246	-4.40451	0.775487
558.6	-1.76689	-4.5402	0.141554
560.88	-1.18104	-4.53956	-0.195995
563.16	-0.534949	-4.35717	-0.429927
565.44	-0.359194	-3.87684	-0.698183
567.72	-0.22671	-3.51017	-0.793809
570	0.403066	-3.20838	-0.728693
572.28	0.928687	-2.49068	-0.762354
574.56	1.32604	-1.65027	-0.799073
576.84	1.46337	-0.937431	-1.00258
579.12	1.38699	-0.538241	-1.17271
581.4	1.44671	-0.28704	-1.14927
583.68	1.54658	0.0801107	-1.11118
585.96	1.34487	0.530401	-1.2342
588.24	1.0156	0.536073	-1.21635
590.52	0.902664	0.507828	-1.05333
592.8	0.825422	0.824883	-0.979657
595.08	0.873351	1.18948	-0.950407
597.36	0.645954	1.82321	-1.10295
599.64	0.219531	2.52046	-1.16311
601.92	-0.0325358	2.84333	-1.15358
604.2	-0.284853	3.00359	-1.37791
606.48	-0.618381	3.34914	-1.33732
608.76	-0.886939	3.64323	-1.32983
611.04	-1.35424	3.78996	-1.42098
613.32	-1.41105	3.97885	-0.929029
615.6	-1.62167	4.08473	0.167598
617.88	-2.03446	3.97674	1.78215
620.16	-2.24294	2.79984	3.34712
622.44	-2.52958	1.24995	4.11335
624.72	-2.83318	-0.409776	4.13085
627	-2.86088	-2.07438	3.68671
629.28	-2.41703	-3.02907	3.23923
631.56	-1.47696	-3.33773	2.9098
633.84	-0.924117	-3.30658	2.50684
636.12	-0.524977	-3.04596	2.20217
638.4	0.0702194	-3.01589	1.87025
640.68	0.514413	-3.21129	1.08515
642.96	0.721171	-3.01477	0.516806
645.24	0.883797	-2.7843	0.118892
647.52	0.82652	-2.32256	-0.161539
649.8	1.01782	-1.93277	-0.331073
652.08	1.01113	-1.47425	-0.654931
654.36	0.949542	-1.1367	-0.811131
656.64	0.939074	-0.734398	-0.817123
658.92	0.858024	-0.417002	-0.832845
661.2	0.710184	-0.16468	-0.904109
663.48	0.419786	0.0339573	-0.913521
665.76	0.354908	0.0862852	-0.673263
668.04	0.435626	0.445423	-0.499613
670.32	0.580551	0.870761	-0.436205
672.6	0.29439	1.65851	-0.650546
674.88	-0.23355	2.33412	-0.839634
677.16	-0.84914	2.78048	-1.16678
679.44	-1.14391	3.21845	-1.07824
681.72	-1.37466	3.35827	-1.09316

## Sheet: Cilia (10)
Rotated Raw Data, posterior
time (ms)	x (µm)	y (µm)	z (µm)
0	-2.06595	-3.7776	1.2694
2.28	-1.9016	-4.18205	0.466818
4.56	-1.65621	-4.25097	-0.228156
6.84	-1.49812	-4.04649	-0.783323
9.12	-1.4251	-3.75717	-1.24733
11.4	-1.15884	-3.39587	-1.54845
13.68	-0.840491	-2.9537	-1.69117
15.96	-0.610057	-2.49243	-1.81942
18.24	-0.324257	-2.03802	-1.85112
20.52	0.045572	-1.55669	-1.83014
22.8	0.554018	-0.969008	-1.77387
25.08	1.21606	-0.280253	-1.70227
27.36	1.93642	0.591963	-1.67425
29.64	2.35391	1.46579	-1.71848
31.92	6.13742	2.6766	-0.644751
34.2	1.96206	3.10801	-2.13723
36.48	3.32559	4.1889	-1.67596
38.76	2.83437	5.02631	-0.703126
41.04	1.66066	4.88893	0.902559
43.32	-0.0651921	3.88095	2.32915
45.6	-1.38721	2.27102	3.12693
47.88	-2.13657	0.344187	3.28946
50.16	-2.34493	-1.57962	2.87157
52.44	-2.29307	-2.92333	2.07969
54.72	-2.26862	-3.67668	1.18768
57	-2.1941	-3.95237	0.348185
59.28	-1.90607	-3.93835	-0.292156
61.56	-1.76838	-3.73193	-0.691048
63.84	-1.52416	-3.48681	-1.16155
66.12	-1.21488	-3.10827	-1.48284
68.4	-0.711796	-2.69978	-1.65965
70.68	-0.200306	-2.19993	-1.70217
72.96	0.357657	-1.60008	-1.65756
75.24	0.903774	-0.960062	-1.63902
77.52	1.63124	-0.208099	-1.60333
79.8	2.18513	0.641027	-1.60872
82.08	2.56466	1.41098	-1.58037
84.36	2.84176	2.16558	-1.55435
86.64	3.44703	3.00989	-1.38759
88.92	3.50765	3.73022	-0.838787
91.2	2.75564	4.18137	0.181777
93.48	1.91676	4.10544	1.23987
95.76	0.69906	3.46759	2.27836
98.04	-0.410262	2.2457	2.99658
100.32	-1.26043	0.620318	3.2498
102.6	-1.625	-1.20137	2.95936
104.88	-1.74224	-2.65877	2.28446
107.16	-1.72794	-3.48863	1.51679
109.44	-1.64497	-3.87413	0.721895
111.72	-1.43273	-3.93543	0.0505544
114	-1.22963	-3.77743	-0.424227
116.28	-0.879814	-3.45255	-0.759627
118.56	-0.717097	-3.14357	-1.09965
120.84	-0.410631	-2.79379	-1.38264
123.12	-0.270924	-2.38747	-1.52501
125.4	0.0283642	-1.91769	-1.6085
127.68	0.443633	-1.36555	-1.64873
129.96	1.09779	-0.73779	-1.63682
132.24	1.7444	-0.0346628	-1.61375
134.52	2.11229	0.719547	-1.62736
136.8	2.5403	1.46992	-1.67245
139.08	2.68087	2.03969	-1.88639
141.36	3.64962	2.6713	-1.86458
143.64	3.72213	3.6739	-1.80268
145.92	3.53029	4.52057	-0.55484
148.2	1.90911	4.33084	1.16954
150.48	0.203436	3.41702	2.45599
152.76	-0.82043	1.96741	3.12989
155.04	-1.37867	0.190824	3.2235
157.32	-1.44481	-1.59634	2.74444
159.6	-1.50385	-3.00568	1.92512
161.88	-1.5816	-3.84036	0.976578
164.16	-1.35627	-4.13588	0.146549
166.44	-1.1746	-4.04255	-0.430977
168.72	-0.972828	-3.71677	-0.874539
171	-0.740425	-3.30959	-1.13443
173.28	-0.540116	-2.91767	-1.35882
175.56	-0.220289	-2.53633	-1.47697
177.84	0.154083	-2.01956	-1.52759
180.12	0.511034	-1.4051	-1.61873
182.4	1.05619	-0.767242	-1.59076
184.68	1.59768	-0.049111	-1.57872
186.96	1.82303	0.646951	-1.68216
189.24	2.27451	1.31787	-1.78256
191.52	2.50431	2.00333	-1.77944
193.8	2.92221	2.80648	-1.69811
196.08	3.20773	3.70182	-1.45978
198.36	2.94024	4.50761	-0.729955
200.64	1.93263	4.74039	0.487324
202.92	0.635153	4.2077	1.75361
205.2	-0.36492	3.08206	2.67516
207.48	-1.32119	1.46075	3.19615
209.76	-1.77701	-0.312291	3.16238
212.04	-1.92405	-1.97246	2.64278
214.32	-1.83321	-3.24647	1.80446
216.6	-1.60529	-3.88122	0.978155
218.88	-1.36736	-4.11855	0.259856
221.16	-1.21112	-4.03607	-0.3767
223.44	-1.03333	-3.76197	-0.839346
225.72	-0.685793	-3.44225	-1.12506
228	-0.384654	-3.04659	-1.38604
230.28	-0.381544	-2.65161	-1.57852
232.56	-0.293506	-2.22779	-1.71837
234.84	-0.0891834	-1.73498	-1.78975
237.12	0.300007	-1.16823	-1.79335
239.4	0.919728	-0.542346	-1.75303
241.68	1.61671	0.223073	-1.71787
243.96	2.16375	1.05582	-1.69407
246.24	2.35465	1.87679	-1.7391
248.52	2.79394	2.63196	-1.79238
250.8	3.78569	3.50336	-1.61683
253.08	3.66612	4.41422	-0.762996
255.36	2.15938	4.42679	0.88118
257.64	0.458063	3.55464	2.28002
259.92	-0.832609	2.29041	3.0244
262.2	-1.49795	0.615621	3.22517
264.48	-1.41075	-0.626206	3.13342
266.76	-1.73244	-1.39326	2.83711
269.04	-2.18482	-2.25362	2.21203
271.32	-2.18366	-3.17499	1.31122
273.6	-1.95357	-3.68432	0.426179
275.88	-1.64687	-3.79962	-0.260858
278.16	-1.37079	-3.61552	-0.787871
280.44	-1.00309	-3.26832	-1.1441
282.72	-0.586854	-2.89412	-1.37716
285	-0.343087	-2.4275	-1.47186
287.28	-0.0839708	-1.89677	-1.51506
289.56	0.188022	-1.37125	-1.62689
291.84	0.746375	-0.817252	-1.67847
294.12	1.21131	-0.176934	-1.67839
296.4	1.43402	0.384528	-1.76635
298.68	1.64805	0.787288	-1.7819
300.96	1.83363	1.30346	-1.81906
303.24	2.31624	2.02446	-1.78423
305.52	2.93802	2.9421	-1.71325
307.8	3.32309	3.78574	-1.20219
310.08	2.56262	4.29579	-0.149396
312.36	1.56015	4.28717	1.06357
314.64	-0.0139069	3.61535	2.19977
316.92	-1.22723	2.5621	2.88079
319.2	-1.8582	0.892766	3.19414
321.48	-2.12808	-0.808268	3.07309
323.76	-1.91762	-1.79778	2.80136
326.04	-1.74045	-1.97713	2.57029
328.32	-1.78704	-1.70802	2.34
330.6	-2.18169	-1.68365	1.8343
332.88	-2.28081	-2.35785	1.1014
335.16	-1.73246	-2.86442	0.388849
337.44	-1.25401	-2.94913	-0.185162
339.72	-0.723592	-2.78299	-0.617672
342	-0.398751	-2.48873	-0.964634
344.28	-0.296278	-2.14769	-1.24273
346.56	0.117467	-1.70867	-1.39517
348.84	0.545229	-1.15363	-1.53641
351.12	1.10743	-0.480784	-1.64502
353.4	1.64774	0.246318	-1.70309
355.68	1.98339	1.05791	-1.74152
357.96	2.36612	1.87107	-1.75119
360.24	6.13774	3.05629	-0.564527
362.52	2.59946	3.596	-1.66112
364.8	3.06241	4.54267	-1.12819
367.08	2.35971	5.13458	-0.202301
369.36	1.19606	4.758	1.17751
371.64	-0.158735	3.62703	2.33155
373.92	-1.15166	2.06741	2.96624
376.2	-1.5918	0.143021	3.14453
378.48	-1.80077	-1.43533	2.83821
380.76	-1.70446	-2.63152	2.27967
383.04	-1.64388	-3.22033	1.78763
385.32	-1.56347	-3.44794	1.28039
387.6	-1.34402	-3.36064	0.899456
389.88	-1.09711	-3.16787	0.535334
392.16	-0.404542	-2.7651	0.27923
394.44	-0.161068	-2.39679	-0.00594707
396.72	0.152758	-2.17206	-0.379717
399	0.461999	-1.86676	-0.770997
401.28	0.595836	-1.57621	-1.08643
403.56	0.793481	-1.25961	-1.26744
405.84	1.14987	-0.739361	-1.37887
408.12	1.45915	-0.14489	-1.49871
410.4	1.79359	0.447281	-1.62035
412.68	2.14508	1.06823	-1.7337
414.96	2.10803	1.60448	-1.86896
417.24	2.493	2.13429	-2.06353
419.52	2.95776	2.65084	-2.21571
421.8	3.01052	3.28291	-2.33927
424.08	3.49852	4.1076	-2.01071
426.36	2.78838	4.88602	-0.877968
428.64	1.63045	4.64455	0.724948
430.92	0.155729	3.39451	2.26701
433.2	-1.32967	1.5804	3.11726
435.48	-2.02267	-0.372504	3.15245
437.76	-2.17379	-2.11726	2.66613
440.04	-1.96552	-3.38137	1.88449
442.32	-1.7637	-4.10405	1.04527
444.6	-1.5484	-4.26276	0.485379
446.88	-1.44369	-4.06074	0.0895649
449.16	-1.28601	-3.66612	-0.121043
451.44	-0.951555	-3.17256	-0.260154
453.72	-0.391231	-2.64557	-0.335569
456	0.150908	-2.01384	-0.428741
458.28	0.316078	-1.47747	-0.651885
460.56	0.469109	-1.11744	-0.886945
462.84	0.766759	-0.694796	-1.05622
465.12	1.18746	-0.177953	-1.19179
467.4	1.49457	0.42775	-1.39096
469.68	1.84589	1.10434	-1.5467
471.96	2.15797	1.89662	-1.67616
474.24	2.38409	2.6995	-1.75531
476.52	2.44656	3.51795	-1.84895
478.8	2.6562	4.36472	-1.71228
481.08	2.41688	5.21776	-0.94918
483.36	1.17515	5.06004	0.741088
485.64	-0.66171	3.80826	2.31941
487.92	-1.78665	1.92581	3.10904
490.2	-2.20683	0.0735205	3.24591
492.48	-2.30708	-1.55853	2.83074
494.76	-2.23371	-2.87778	2.14933
497.04	-2.12599	-3.70457	1.36392
499.32	-1.99594	-4.08855	0.610577
501.6	-1.66975	-4.09262	0.0510732
503.88	-1.54417	-3.85942	-0.24191
506.16	-1.36055	-3.53543	-0.508935
508.44	-0.977357	-3.06041	-0.625681
510.72	-0.550292	-2.52295	-0.660992
513	-0.0595982	-1.90214	-0.68094
515.28	0.930486	-1.0775	-0.443592
517.56	1.17603	-0.0830122	0.107853
519.84	0.0482227	0.31132	0.191887
522.12	0.428299	0.413101	-0.467837
524.4	1.05031	0.858513	-0.884589
526.68	1.51836	1.47	-1.16245
528.96	1.8384	2.29728	-1.35355
531.24	1.83196	3.17075	-1.46764
533.52	1.81433	3.87228	-1.42635
535.8	1.72445	4.63771	-1.22887
538.08	1.39343	5.25874	-0.59671
540.36	0.596856	5.41185	0.50277
542.64	-0.952606	4.80365	1.70421
544.92	-1.8417	3.59957	2.57105
547.2	-2.47879	1.97888	3.08525
549.48	-2.89688	0.156838	3.16312
551.76	-2.81494	-1.5191	2.82079
554.04	-2.47182	-2.88463	2.1353
556.32	-2.14791	-3.73418	1.29145
558.6	-1.92925	-4.1406	0.463446
560.88	-1.63062	-4.19618	-0.195268
563.16	-1.43655	-3.95442	-0.49848
565.44	-1.34377	-3.58945	-0.708452
567.72	-0.899395	-3.07299	-0.766623
570	-0.635183	-2.50704	-0.771344
572.28	-0.323293	-1.94319	-0.815392
574.56	0.151489	-1.33014	-0.739775
576.84	0.811444	-0.617785	-0.431157
579.12	0.380833	-0.0194386	-0.237527
581.4	0.569356	0.264725	-0.631779
583.68	1.11091	0.696406	-1.01079
585.96	1.67645	1.32687	-1.28669
588.24	1.95298	1.96767	-1.46847
590.52	1.91582	2.38883	-1.73267
592.8	2.18037	2.72659	-2.06194
595.08	2.53827	3.17079	-2.40617
597.36	2.8597	3.78025	-2.51651
599.64	3.56286	4.59262	-1.91365
601.92	2.49591	5.26378	-0.325014
604.2	0.696302	4.82762	1.44057
606.48	-0.920079	3.52262	2.66676
608.76	-1.89378	1.73163	3.2312
611.04	-2.42333	-0.19794	3.20499
613.32	-2.44467	-1.93712	2.68677
615.6	-2.39962	-3.12766	1.94799
617.88	-2.21383	-3.85088	1.11004
620.16	-2.04247	-4.11355	0.371169
622.44	-1.78454	-4.11159	-0.239056
624.72	-1.41036	-3.90072	-0.598901
627	-1.10479	-3.47633	-0.778191
629.28	-0.75795	-2.92141	-0.855804
631.56	-0.41104	-2.36485	-0.875859
633.84	0.171971	-1.76338	-0.783613
636.12	0.705722	-1.04596	-0.615073
638.4	1.02781	-0.397684	-0.299821
640.68	0.746065	0.109074	-0.0983287
642.96	0.724358	0.438371	-0.534797
645.24	1.26375	0.980156	-0.902354
647.52	1.63414	1.58034	-1.15094
649.8	1.83776	2.14512	-1.31655
652.08	2.02518	2.87395	-1.44439
654.36	2.02096	3.75239	-1.5954
656.64	2.40319	4.52428	-1.56086
658.92	2.40988	5.10888	-0.802126
661.2	1.52032	5.08957	0.620775
663.48	-0.00805025	4.38623	1.9356
665.76	-1.14758	3.22056	2.76053
668.04	-2.00036	1.60918	3.20874
670.32	-2.53175	-0.281884	3.18796
672.6	-2.57574	-2.01621	2.6397
674.88	-2.42916	-3.33743	1.81786
677.16	-2.18676	-4.0661	0.8681
679.44	-1.96849	-4.32451	0.0921266
681.72	-1.61283	-4.19044	-0.332651
684	-1.44199	-3.89041	-0.473113
686.28	-1.23974	-3.44748	-0.599048
688.56	-0.849266	-2.90799	-0.689248
690.84	-0.340603	-2.36499	-0.709376
693.12	0.202797	-1.77734	-0.643372
695.4	0.691587	-1.14889	-0.401708
697.68	0.906461	-0.552289	0.0426279
699.96	0.751239	-0.0068908	0.338625
702.24	0.508321	0.196806	0.336574
704.52	0.24348	0.311888	0.074153
706.8	0.772806	0.825685	-0.413031
709.08	1.14725	1.51187	-0.600853
711.36	1.30697	2.21979	-0.761611
713.64	1.4947	2.93444	-0.931488
715.92	1.70613	3.69001	-1.14011
718.2	1.88194	4.40058	-1.27957
720.48	2.01351	5.13655	-1.0471
722.76	1.55739	5.52616	-0.171029
725.04	0.288853	5.23294	1.10415
727.32	-1.18507	4.34805	2.18562
729.6	-2.03905	2.97929	2.90249
731.88	-2.7998	1.13417	3.20731
734.16	-3.06422	-0.898891	2.99082
736.44	-2.74331	-2.39311	2.42518
738.72	-2.51658	-3.41536	1.60237
741	-2.32518	-3.9275	0.753264
743.28	-1.95558	-4.01917	0.113159
745.56	-1.73406	-3.80691	-0.22231
747.84	-1.50171	-3.43589	-0.409458
750.12	-1.2772	-3.02196	-0.586367
752.4	-0.730429	-2.61165	-0.634914
754.68	-0.016462	-2.06307	-0.544238
756.96	0.956734	-1.28309	-0.259249
759.24	1.176	-0.300459	0.326862
761.52	0.185153	0.323181	0.810533
763.8	-0.291331	0.464143	0.770555
766.08	0.0192041	0.506501	0.0377039
768.36	0.751529	0.777513	-0.577018
770.64	1.42919	1.49821	-0.884166
772.92	1.53308	2.30949	-1.0917
775.2	1.55751	2.97375	-1.24815
777.48	1.49922	3.53381	-1.43389
779.76	1.42203	4.13063	-1.59054
782.04	1.29551	4.72159	-1.74858
784.32	1.31437	5.29491	-1.67629
786.6	0.829788	5.78795	-1.10804
788.88	0.0400201	5.96129	-0.22331
791.16	-0.918614	5.40779	0.979513
793.44	-1.94018	4.16667	2.11796
795.72	-2.60728	2.53828	2.86107
798	-3.03868	0.655302	3.11014
800.28	-3.05914	-1.29141	2.86998
802.56	-2.68241	-2.83783	2.17815
804.84	-2.34128	-3.66401	1.36836
807.12	-1.97769	-3.94075	0.747672
809.4	-1.65893	-3.79951	0.474345
811.68	-1.65913	-3.46449	0.345156
813.96	-1.532	-3.11229	0.0706555
816.24	-0.836146	-2.51334	-0.00743155
818.52	-0.155581	-1.87405	0.135988
820.8	0.20985	-1.28705	0.385297
823.08	-0.14481	-0.702564	0.695813
825.36	-0.957298	-0.606707	0.139259
827.64	-0.143989	-0.56115	-0.562468
829.92	0.506224	-0.180842	-0.922365
832.2	1.014	0.309862	-1.1547
834.48	1.69728	1.07721	-1.27308
836.76	1.9336	1.95013	-1.42496
839.04	1.92573	2.74468	-1.4801
841.32	1.92048	3.56491	-1.41451
843.6	1.54078	4.2152	-1.17976
845.88	1.00312	4.70426	-0.93462
848.16	0.6188	5.05853	-0.789397
850.44	0.629682	5.22554	-0.407433
852.72	0.148541	5.19251	0.403863
855	-0.861562	4.58506	1.53632
857.28	-1.68349	3.31475	2.55457
859.56	-2.24733	1.57889	3.10251
861.84	-2.47474	-0.310426	3.08887
864.12	-2.38343	-1.78038	2.62681
866.4	-2.15863	-2.81377	1.95783
868.68	-2.01394	-3.25784	1.36007
870.96	-1.84744	-3.15539	1.00399
873.24	-1.60201	-2.83402	0.925524
875.52	-1.40363	-2.49476	0.808458
877.8	-1.07505	-2.00439	0.658057
880.08	-0.713198	-1.43373	0.626749
882.36	-1.24989	-0.9642	0.551539
884.64	-1.2714	-1.14355	-0.0534092
886.92	-0.587473	-1.11954	-0.542018
889.2	0.0235342	-0.883835	-0.842267
891.48	0.496647	-0.523061	-1.09044
893.76	1.05158	0.0528351	-1.25493
896.04	1.53306	0.764652	-1.32219
898.32	1.65641	1.38524	-1.39248
900.6	1.66603	1.93128	-1.48313
902.88	1.5647	2.33657	-1.65923
905.16	1.72078	2.78736	-1.88893
907.44	1.83526	3.22726	-2.12357
909.72	1.90381	3.69286	-2.31175
912	2.23335	4.35486	-2.26588
914.28	2.46048	5.14484	-1.47749
916.56	1.24082	5.50888	0.017625
918.84	-0.247145	4.8546	1.56534
921.12	-1.4422	3.65191	2.58654
923.4	-2.08357	2.0815	3.11564
925.68	-2.44626	0.341248	3.18387
927.96	-2.48636	-1.27257	2.84766
930.24	-2.41596	-2.59995	2.16338
932.52	-2.17726	-3.43552	1.43139
934.8	-1.99991	-3.57818	1.04732
937.08	-1.87932	-3.34387	0.900104
939.36	-1.60819	-2.88132	0.884909
941.64	-1.29452	-2.27885	0.910405
943.92	-1.10527	-1.64493	0.883923
946.2	-1.11054	-1.12186	0.791625
948.48	-1.42374	-1.13035	0.388359
950.76	-0.845815	-1.26172	-0.203754
953.04	-0.403884	-1.15443	-0.71294
955.32	0.0773651	-0.909388	-1.09418
957.6	0.770726	-0.444594	-1.26599
959.88	1.2203	0.213946	-1.36121
962.16	1.53871	0.921743	-1.40412
964.44	1.76282	1.64479	-1.3998
966.72	1.6923	2.1835	-1.46523
969	1.78814	2.68219	-1.67539
971.28	2.0129	3.09968	-1.83306
973.56	2.4494	3.54054	-2.00643
975.84	2.80448	4.09094	-1.95754
978.12	2.85159	4.83689	-1.35504
980.4	2.04524	5.31525	-0.15785
982.68	0.412865	5.02277	1.27995
984.96	-1.16044	4.01812	2.33353
987.24	-2.05692	2.46517	2.92988
989.52	-2.65173	0.71042	3.09945
991.8	-2.92796	-1.02356	2.85535
994.08	-2.81869	-2.41604	2.23595
996.36	-2.51229	-3.25708	1.51246
998.64	-2.36092	-3.6052	0.961348
1000.92	-2.02912	-3.6382	0.559843
1003.2	-1.67105	-3.41203	0.243347
1005.48	-1.3391	-3.07226	-0.0493858
1007.76	-0.925104	-2.67069	-0.295656
1010.04	-0.669061	-2.26685	-0.560068
1012.32	-0.319088	-1.94106	-0.806002
1014.6	0.0167857	-1.56439	-1.04044
1016.88	0.491128	-1.14116	-1.20089
1019.16	0.963516	-0.559294	-1.33058
1021.44	1.39568	0.160917	-1.47977
1023.72	1.72627	0.802663	-1.58621
1026	1.95792	1.40005	-1.66443
1028.28	2.18145	1.88968	-1.79338
1030.56	2.60843	2.51932	-1.77131
1032.84	2.65574	3.27811	-1.75842
1035.12	2.69187	4.0317	-1.5336
1037.4	2.62379	4.64347	-0.991801
1039.68	2.03929	4.90148	-0.0607822
1041.96	1.13511	4.6	1.13536
1044.24	-0.321356	3.61339	2.3103
1046.52	-1.57676	2.1266	3.03799
1048.8	-2.19892	0.374348	3.21435
1051.08	-2.45029	-1.47171	2.85389
1053.36	-2.35648	-2.81456	2.17563
1055.64	-2.1296	-3.60738	1.40894
1057.92	-1.95856	-3.89862	0.842353
1060.2	-1.80202	-3.90241	0.400663
1062.48	-1.73223	-3.73629	-0.0588427
1064.76	-1.45338	-3.46673	-0.475216
1067.04	-1.09084	-3.13573	-0.784776
1069.32	-0.67674	-2.77915	-1.0051
1071.6	-0.417695	-2.43643	-1.21643
1073.88	-0.182136	-2.02776	-1.34452
1076.16	0.17655	-1.5093	-1.50177
1078.44	0.650188	-0.927853	-1.58871
1080.72	1.07777	-0.304398	-1.64426
1083	1.63252	0.38369	-1.76951
1085.28	2.2242	1.18153	-1.88525
1087.56	2.65573	2.04465	-1.90926
1089.84	2.69878	3.00784	-1.97366
1092.12	3.08216	3.90559	-1.76942
1094.4	2.73179	4.66821	-1.00898
1096.68	1.75666	5.04141	0.325621
1098.96	0.222301	4.60079	1.68424
1101.24	-1.23386	3.53946	2.60729
1103.52	-2.16249	1.9455	3.11384
1105.8	-2.67327	-0.130774	3.14206
1108.08	-2.74624	-2.02759	2.60559
1110.36	-2.6054	-3.32261	1.75372
1112.64	-2.35129	-4.08818	0.847558
1114.92	-2.08358	-4.31011	0.0724709
1117.2	-1.7795	-4.23293	-0.420144
1119.48	-1.56738	-3.94521	-0.67853
1121.76	-1.30029	-3.44824	-0.775891
1124.04	-0.992179	-2.89731	-0.805158
1126.32	-0.577431	-2.39604	-0.862476
1128.6	-0.11743	-1.86042	-0.878689
1130.88	-0.0609288	-1.37149	-1.0377
1133.16	0.280943	-0.922709	-1.2271
1135.44	0.727077	-0.444017	-1.31749
1137.72	1.14472	0.114067	-1.43729

[truncated: 16 more sheets: Cilia (11), Cilia (12), Cilia (13), Cilia (14), Cilia (15), Cilia (16), Cilia (17), Cilia (18), Cilia (19), Cilia (20), Fig.1 G, Fig.2 A-F, Fig.2 G-H, Fig.3 A, Fig.3 B, Fig.S5]
